# Supplementary material for: Identification of Foxm1 as a critical regulator for metabolic dysfunction-associated steatotic liver disease by epigenomic and transcriptional profiling
Source: Cell Insight. 2026 Apr 14;5(3):100325. doi: 10.1016/j.cellin.2026.100325 (PMC13137179; doi:10.1016/j.cellin.2026.100325)
Supplement: Multimedia component 2 [file mmc2.xlsx]

## Sheet: Tab1 primers & antibodies
Sup. Table 1 Information of oligos and antibodies
I. Primers for RT-PCR
gene	Forward primer	Reverse primer
β-actin	GCTCCGGCATGTGCAAAG	TTCCCACCATCACACCCTGG
Foxm1	CGAGCACTTGGAATCACAGC	GGATGGGCACCAGGTATGAG
Foxa1	TCCTTATGGCGCTACCTTGC	AGCACGGGTCTGGAATACAC
Foxo1	ATTGAGCGCTTGGACTGTGA	AGGACTTTTAAATGTAGCCTGCTC
Creb5	CCCAAGGGTATTTAAGTCCAGAG	GCCAGGTTTGACCGATGC
sgFoxm1-1	CACTTGGAATCACAGCAGAAACGA	ATGGGCACCAGGTATGAGCT
sgFoxm1-2	TTGCACCCAAGGTGTTGCTATC	TTGGGGACTTGAGCCCACAGTA
sgFoxm1-3	AATCGCTACTTGACATTGGACC	GAACCTTCACTGAGGGCTGT
sgFoxm1-4	TCATCACAGCGCTAACTGCC	TAAGCTGTTGTCCAGCGTGCA
sgFoxm1-5	AGAGGCCACCCTACTCTTAT	TGTCAAGTAGCGATTGGCAC
Plin2	ACTGGCTGGTAGGTCCCTTT	GCAACATCATGCTCTGGTGAC
Plin3	CGTTCTTGCCCAAACTCGG	CCAGATAGATGTTGGCCCTGA
Plin5	AAGGCAAGCACACAATGATGC	GAACAGAAGCCCTAGCCTGC
Gla	TCATTACTCAGCTTCTCCCCG	TTAGAGGGAGGGGCAGGAAATA
Gm2a	ATCTTGAGCAGTGGTGGGAA	GGGTAGAGAACCGTAGGAGGA
Npc1	CTCAGTTACATAGGGCCGTCG	ACACAGTCACCAAAGCCTGC
Soat1	GACCTGGACTTGTCGGTACG	TGTGGGGATTCAGTAACCGC
Soat2	GTGGTATGCTCGTCGACACT	ATGTGCAAGTCCCTGACTCC
Hexa	TTGTGAGCTGGTGAGGAGAG	TGAAAGATTAGCCCTGCCCC
Hexb	CAGAATGGTCAGCCGTGGAA	CATAGCTGGAATGCTGTAGACG
II. Sequences for sgRNAs
sgFOXM1-1	caccgCCAGGTATGAGCTAACCCGA	aaacTCGGGTTAGCTCATACCTGGC
sgFOXM1-2	caccgTCACTGGATAGCAACACCTT	aaacAAGGTGTTGCTATCCAGTGAC
sg FOXM1-3	caccGTCCAATGTCAAGTAGCGAT	aaacATCGCTACTTGACATTGGAC
sg FOXM1-4	caccgACAGCTTAACCAATATCCAG	aaacCTGGATATTGGTTAAGCTGTC
sg FOXM1-5	caccGAGGCCACCCTACTCTTATA	aaacTATAAGAGTAGGGTGGCCTC
III. Information for Antobodies
Antibodies	Manufacturer	Cat. No	Identifier
H3K27ac	Abcam	Ab4749	Ab4729 (RRID:AB_2118291)
H3K4me1	Abcam	Ab176877	Ab176877(RRID:AB_2637011)
H3K4me3	Abcam	Ab213224	Ab213224(RRID:AB_2923013)
H3K9me3	Abcam	Ab176916	Ab176916(RRID:AB_2797591)
H3K27me3	ABclonal	A22006	A22006(RRID:AB_3066490)
β-actin	ABclonal	AC038	AC038(RRID:AB_2863784)
FOXM1	ABclonal	A2493	A2493(RRID:AB_2764384)

## Sheet: Tab2 chromhmm state percent
Sup Tab2 The percentage of chromatin occupation of chromatin states in MASLD livers
group	No signal	Promotor	Enhancer	Black list	Polycomb	Heterochromatin
NC_8week	57.8111	0.92332	12.7393	0.12468	21.5259	6.87573
NC_16week	52.4861	1.28718	11.9107	0.14991	24.9366	9.22954
NC_20week	61.8185	0.77378	11.3258	0.08145	20.7804	5.22009
NC_28week	62.7107	1.3264	10.7543	0.14086	19.0174	6.0503
GAN_8week	62.6986	1.29725	13.3036	0.14617	15.6796	6.87472
GAN_16week	53.4376	1.21957	13.0283	0.14106	22.2486	9.92493
GAN_20week	62.2691	1.03278	12.4771	0.10565	19.0623	5.05301
GAN_28week	61.1965	1.25875	13.0075	0.12693	16.7681	7.64227

## Sheet: Tab3 chromhmm state ratio
Sup. Table3 The change ratios of chromatin states in MASLD/Normal livers
group	No signal	Promotor	Enhancer	Black list	Polycomb	Heterochromatin
8week	4.88753	0.37393	0.56432	0.02149	-5.84626	-0.00101
16week	0.95147	-0.06761	1.11755	-0.00885	-2.68796	0.69539
20week	0.45066	0.259	1.15132	0.0242	-1.71811	-0.16708
28week	-1.51423	-0.06765	2.2532	-0.01393	-2.24936	1.59197

## Sheet: Tab4 diff_peak number
Sup. Table 4 The different peaks of each modification in MASLD/Normal livers
	8w_GAN vs 8w_NC	16w_GAN vs 16w_NC	20w_GAN vs 20w_NC	28w_GAN vs 28w_NC	8w_GAN vs 8w_NC	16w_GAN vs 16w_NC	20w_GAN vs 20w_NC	28w_GAN vs 28w_NC
H3K27ac	843	802	1736	3030	688	442	1376	2183
H3K4me3	134	378	603	813	118	378	310	599
H3K4me1	540	1588	2447	3763	212	605	1205	1360
H3K9me3	24	35	1261	2305	7	63	491	1522
H3K27me3	326	324	433	862	173	220	355	2060
DEGs	322	607	850	787	125	247	442	279
	gain peak/up genes	lost peak/down genes

## Sheet: Tab5 VELs-Mfuzz-list
Sup. Table 5 The list of VELs clustered by Mfuzz
	N8	N16	N20	N28	H8	H16	H20	H28	cluster
peak_1	0.896180622859306	0.50624118563049	0.299765642871921	1.28129340327082	-1.33174	0.457520663491727	-1.02582	-1.08344	1
peak_2	0.95124615540158	0.672837527295555	1.44833774331365	0.246077325827849	-0.767539	-0.267616	-0.812566	-1.47078	5
peak_3	1.26334333644881	0.346837571605436	1.06885618796845	0.488376869604471	-0.996448	0.17267167754719	-0.913305	-1.43033	5
peak_4	1.33097480621872	0.659942262057542	0.444592625152537	0.997304872940992	-1.27848	-0.190961	-1.01567	-0.947708	1
peak_5	-0.384034	1.1928374419079	-1.13014	-1.28087	-0.636221	0.471414780489646	1.28577572976135	0.481235027392125	3
peak_6	0.298904701188311	1.48017745982241	-0.81579	-0.986138	-1.13145	0.292397850480161	-0.389	1.25089956939771	3
peak_7	-0.0250812	1.59636035197505	-1.01627	-1.38666	-0.641857	0.618576542339299	0.0180104191388052	0.836919308263732	3
peak_8	0.0371292970821916	2.33403831425543	-0.0362141	-0.731088	0.0398035609528619	-0.307834	-0.783051	-0.552783	5
peak_9	1.11632250985712	0.274367218032708	1.62055224227251	-0.529912	0.185645823147455	-0.4663	-1.32188	-0.878795	5
peak_10	0.678476138232795	0.109601489582858	1.22959516714415	1.29034548966829	-0.746288	-0.270786	-0.926065	-1.36488	1
peak_11	-1.01673	-0.945151	-0.0494974	-0.750673	0.330332169741704	-0.143281	2.01620286500011	0.558801121188756	4
peak_12	-1.28588	0.0649774919345369	-0.636586	-0.469595	-0.348703	0.201959342917049	0.372544537156317	2.10127821281915	2
peak_13	-0.304857	0.00143189850166105	-0.980446	-1.32185	1.74390533879268	1.04763544898643	-0.23865	0.0528329295976203	3
peak_14	0.297439603203026	1.09617030454038	1.17242	0.825442039221727	-0.261721	-0.629072	-1.07277	-1.42792	5
peak_15	0.363155100205088	0.538721595397981	1.16037036436253	1.10296826383781	-0.419052	-0.00956482	-1.15068	-1.58592	1
peak_16	-0.805476	-0.423134	-0.929001	2.02959903634402	-0.181294	-0.762231	0.566502023029078	0.505035963947963	6
peak_17	1.5444589393419	0.448108976389292	0.419444669688901	0.880557312878762	-0.997406	-0.119348	-0.880086	-1.29573	5
peak_18	0.468066809722448	-0.152861	1.55436901875449	1.23832032583621	-0.852737	-0.305395	-1.18325	-0.766516	1
peak_19	-1.49338	-0.322742	-0.64767	-0.487666	0.706755767052622	-0.225754	0.784485973831423	1.68596685816436	2
peak_20	-0.947055	-0.253658	-1.45417	0.0149535413006199	0.385985667420031	-0.132442	0.518675637965072	1.86771309361806	2
peak_21	0.987299058718132	-0.269076	-0.789447	-1.28244	0.666630492044409	-0.250411	-0.701414	1.63886197834838	2
peak_22	1.2228780407026	1.06709474670473	-1.04985	-1.22353	-0.952316	0.0978758818355051	-0.080677	0.918520855372401	3
peak_23	-0.667426	-0.882109	-0.976459	-0.537785	0.525081288046189	1.51047340762947	1.36495853431594	-0.336735	6
peak_24	-0.358723	0.353865961820437	-1.0303	-1.72556	0.8960744652185	0.655097204399976	-0.0049212	1.21445984065303	3
peak_25	-0.961479	-0.384969	-1.32545	-0.87219	0.824130583192811	0.637309660866623	0.762271700177859	1.3203793346491	4
peak_26	0.13168085782356	0.0956265892062267	-1.42275	-1.46679	0.13712873395541	0.271723942837748	0.83833296075017	1.41505164610538	3
peak_27	-0.422957	-0.443511	-0.638323	-1.27647	-0.0791103	0.595275631162814	0.221062878538361	2.04403628966226	2
peak_28	-0.59115	-0.481611	-0.777998	-0.707908	0.341694143767809	-0.800297	1.54727813601098	1.46999232021814	2
peak_29	-0.774272	-0.674326	-0.750045	-1.30723	0.278095398381423	1.35538618177955	0.876889744947636	0.995501805645104	4
peak_30	-0.712375	-0.295948	-0.747836	-1.54418	0.583366465714029	0.266916512621625	1.38034958654803	1.06970389760848	4
peak_31	-0.608369	-0.0333637	0.0166496634184031	-0.688452	-0.069486	1.03196888529858	-1.40927	1.76031673816092	3
peak_32	-0.900061	0.364693912566754	-1.02662	-1.17979	0.120588752808402	-0.0222163	1.09563972927342	1.54776472657506	4
peak_33	-0.704633	0.00838868973096056	-1.27724	-0.805256	0.0663869038302452	-0.117295	1.09697806031587	1.73266519124656	4
peak_34	-0.644333	-0.0560594	-0.573066	-1.87442	0.604263394755315	0.57699023336876	0.750942326651901	1.21568042685522	3
peak_35	-1.30974	-0.127277	-0.711465	-0.912959	1.38614696878215	-0.167489	0.546325648837023	1.29645256233453	3
peak_36	1.13118058728851	0.810008717231109	1.03249721534342	0.400292844333086	-0.341152	-0.502809	-0.898721	-1.6313	5
peak_37	-0.269632	-0.378816	0.00638080164021201	2.38090044838673	-0.72326	-0.736576	-0.0670426	-0.211954	1
peak_38	-0.706178	0.495898805220839	-1.52919	-0.328749	1.00332780016995	-0.470517	1.60498980230932	-0.0695781	6
peak_39	0.627384135735562	-0.355221	0.794923222983534	1.76109990936406	-0.460462	-0.180881	-0.857895	-1.32895	1
peak_40	-0.212393	2.17972425021969	0.664254939807874	-0.708816	-0.00773087	-0.485228	-0.680624	-0.749187	5
peak_41	-0.947336	-0.256684	-0.709767	-1.45386	0.433822384022749	0.536216338662813	1.01278989782298	1.38481736943938	4
peak_42	-1.35564	-0.183926	-0.743214	-1.12677	0.648397915512828	1.02521514771297	1.27306195723352	0.462877537562059	4
peak_43	-0.762291	-0.052662	-0.617337	-1.76327	0.951228704466541	0.904915624748023	0.279081958743451	1.0603357416657	3
peak_44	-0.947015	0.202980838329174	-1.30876	-1.21519	0.862929414514831	0.490035066788765	0.793223434653049	1.1217984582561	3
peak_45	1.16085109069098	0.0531875543939249	0.975516607357762	1.23149193244671	-0.492965	-0.759543	-1.15565	-1.01289	1
peak_46	-0.685333	-1.13867	-1.22724	0.835415971219778	-0.137068	-0.0485255	0.950524734045903	1.45089088622682	6
peak_47	-0.873091	-0.234354	-0.471401	-1.43594	0.282975581117705	-0.0152527	1.22330401909473	1.52376323389173	4
peak_48	-0.450823	-0.150198	0.488272183095499	2.11508316160462	-0.515009	0.00130227763274888	-0.157385	-1.33124	1
peak_49	-0.601915	-1.04646	-0.478139	-1.13139	1.02209290805698	-0.192695	1.17332386850601	1.25517838062222	4
peak_50	-0.777004	-0.822073	-0.838888	-0.385883	2.16463932349886	0.125419327261101	0.376356983161335	0.157431752122237	6
peak_51	0.987094910170927	0.208748071983167	0.287679056894064	1.73485702230897	-0.368228	-0.883462	-0.842721	-1.12397	1
peak_52	-1.00583	0.566731443065797	-1.33943	-0.981866	0.407572362418815	0.331852678811729	0.467068213765689	1.55389826957184	3
peak_53	-1.22631	-0.0966518	-0.281427	-1.33774	0.287334997582457	0.0319641846202964	1.09362699945141	1.52920421301818	4
peak_54	-0.483774	-1.14909	-0.937622	-1.01211	0.800243212525412	1.08525621452106	1.22524099730757	0.4718618218862	4
peak_55	-0.957952	-0.276168	-0.0571887	-0.845568	-0.107311	-0.44728	0.493023509735235	2.1984440130386	2
peak_56	0.720576643565788	0.976830808423159	1.25504167202609	-0.506492	-0.0952948	0.290134480626284	-1.08087	-1.55992	5
peak_57	-1.08369	1.48427812982297	-0.712239	-1.30089	0.321246245631047	1.1397464443802	0.143759239901897	0.00778362955680839	3
peak_58	0.422829864262854	-0.623274	1.29563115240133	1.39455082865194	-0.38751	0.183996876252573	-1.22019	-1.06604	1
peak_59	0.546771685988503	0.345997694935929	1.91106750923522	0.0718814439023184	-0.692152	-0.0232289	-0.844757	-1.31558	5
peak_60	-0.386561	-0.583645	-0.733352	-1.57733	0.480988907315868	1.45898067967933	0.334935252646893	1.00598236590991	3
peak_61	-0.742165	-0.638159	-0.385287	-1.35441	-0.0642191	0.82698574941568	0.634249003467073	1.72300898375279	4
peak_62	-0.356661	-1.6872	-0.50492	-0.0685891	1.17629567709547	0.82560719556506	-0.561689	1.17715786596214	6
peak_63	0.0634295132265339	-1.4253	-0.461853	-0.357132	1.71960929663368	0.767773291508092	0.564419811683195	-0.870952	6
peak_64	-0.627359	-0.417965	-1.04323	-1.35036	1.11214017109685	0.942181197071935	0.224965414713917	1.15963101712232	3
peak_65	1.44003093913606	0.160662038449994	0.727718811166247	0.56549411292112	-0.794302	0.43805718226867	-1.3339	-1.20376	5
peak_66	-0.829052	-0.30129	-1.14336	-0.85458	0.0929564479602295	0.934095075027948	0.310501391707095	1.79073290720681	3
peak_67	0.102119322612196	-0.444718	-1.67619	-0.784653	1.04326988264228	0.781080722732802	1.26048	-0.281389	6
peak_68	0.811902995212631	-0.0605623	1.33982291797484	1.21443306067733	-0.600924	-0.578205	-1.29862	-0.827851	1
peak_69	1.53425045308439	-0.45881	0.988488010911203	0.894518338299623	-0.805296	-0.163621	-0.950551	-1.03898	1
peak_70	0.665514904298714	0.0432152750682355	1.03243545828123	1.56374202191576	-0.543241	-0.574773	-0.976648	-1.21025	1
peak_71	0.499136952508363	0.115430835837049	1.06599104116905	1.55003	-1.00761	-0.143459	-1.05665	-1.02286	1
peak_72	0.443045886452312	-0.255457	1.08493968472305	1.74696477010282	-0.674682	-0.40241	-0.916973	-1.02543	1
peak_73	0.652708642446798	0.215580336376763	1.70369430938919	0.777385178698845	-0.821357	-0.540872	-0.794744	-1.1924	5
peak_74	-0.767572	-0.197171	-0.503275	-1.83263	0.902561327099372	0.743239600561657	0.718199955923222	0.936646199626005	3
peak_75	-0.74093	1.4643508254828	-0.184715	-1.74208	0.334460263937763	0.810415356012955	-0.454174	0.512670919483509	3
peak_76	0.696838162755329	0.452678792361838	1.99905756869304	-0.361896	-0.553894	-0.519706	-0.593779	-1.1193	5
peak_77	1.03446648591087	0.511094701867469	1.45995850521853	0.448139462414633	-0.776486	-0.48968	-0.868943	-1.31855	5
peak_78	0.629022632394446	0.231905613708917	1.1976492167705	1.17946172215131	-0.893237	0.0725641119480567	-1.20201	-1.21535	1
peak_79	-0.190466	1.17497912939512	1.63042519928906	0.448532379300686	-0.770365	-0.293135	-0.851077	-1.14889	5
peak_80	0.221153689200718	0.962958776587018	1.68621179772364	0.202611595933452	-0.25523	-0.719453	-0.62761	-1.47064	5
peak_81	0.527023154450783	0.280522032569841	1.28608571945643	1.32612881538849	-0.529092	-0.847332	-0.752038	-1.2913	1
peak_82	0.652323438102317	0.50694258733276	1.46236097531517	0.960618762463728	-0.899114	-0.957757	-0.717719	-1.00766	5
peak_83	0.912213654108523	-0.00376567	1.10501361990713	1.29816916269349	-0.290654	-0.864628	-0.849512	-1.30684	1
peak_84	1.47289239418073	0.152755183076452	1.47991914744622	-0.251993	-0.122916	-0.981874	-0.723918	-1.02487	5
peak_85	1.18257965258154	0.560998605240926	1.50481173007156	0.0971729381145752	-0.456662	-0.917626	-0.887287	-1.08399	5
peak_86	1.24192463063978	0.584214687878064	1.2882691105939	0.362123027299045	-0.753174	-0.569371	-0.837972	-1.31601	5
peak_87	0.510108538914544	0.164351910935296	1.41047341626611	1.01193159745001	-0.111438	-0.871356	-0.468389	-1.64568	1
peak_88	0.0975066329698458	-0.823677	0.180580444214141	-0.992082	0.393370132065938	-1.38527	1.15961138194308	1.36996218157583	2
peak_89	-1.17417	0.0728974427189197	-0.453962	-0.963274	0.298482910904668	-0.415396	0.706303134769711	1.92912225786382	2
peak_90	1.23333401207739	0.972995687507289	0.539384258192315	0.468129416691126	-0.762126	0.161321347012919	-1.28162	-1.33142	5
peak_91	1.09867694341035	1.32566222415669	0.540562631418171	0.101644719309858	-0.924805	0.205031944624508	-0.970886	-1.37589	5
peak_92	0.624450475207132	1.14018173036082	1.27037	-0.456118	-0.500049	0.395826277287177	-1.33599	-1.13867	5
peak_93	1.32423683443274	-0.339903	-0.0846902	-1.33794	0.5849294632506	-1.34502	0.117361690543784	1.08102447653715	2
peak_94	-0.738972	-0.706174	-1.34338	-0.324687	0.806455474210911	-0.146736	0.800458094405136	1.65303316144677	2
peak_95	-0.291804	-1.17352	-1.39878	0.810580778071507	-0.179728	-0.0455906	0.756560807369476	1.5222756574464	6
peak_96	1.0060042056746	0.255548758545638	0.798655846316139	1.31924180002486	-0.393416	-0.507433	-1.06551	-1.41309	1
peak_97	-1.05084	-0.0898126	-1.31792	1.00394274098037	1.28580179628267	-0.532183	1.04355711775206	-0.342547	6
peak_98	-1.01296	0.0312589908781612	-0.838448	-1.50244	0.486689457511821	0.694725733097634	1.09024634843907	1.05093177600743	3
peak_99	0.832186552335496	0.0876329315696087	1.52743124798255	0.915421630876025	-0.682584	-0.480436	-1.17973	-1.01992	5
peak_100	-0.0405577	-0.196801	1.34914636561879	1.55212302763831	-0.313138	-1.19249	-0.0597927	-1.09849	1
peak_101	0.639483618448684	0.936398706012086	0.914586325966734	-1.31001	0.689774035229707	0.359230420660603	-1.30386	-0.925607	5
peak_102	0.335014692825245	1.26399875370668	0.681925180257246	1.09410815043044	-0.446333	-1.06353	-0.404287	-1.4609	1
peak_103	1.23988682382197	0.845598841029309	0.57025456060836	0.548715622145231	-1.01697	0.000509589607187245	-0.505156	-1.68284	5
peak_104	1.38662079489703	-0.0232116	0.666792185613637	1.22189713549296	-1.12815	-0.271176	-0.730864	-1.12191	1
peak_105	0.608381007604615	-0.532362	0.973908769494184	1.32255532116243	-0.813474	0.611428584774229	-0.726174	-1.44426	1
peak_106	0.0230274919568904	0.28471590114905	0.410009680595809	2.02914618576996	-0.726612	-0.824022	-0.00216193	-1.1941	1
peak_107	0.20252320827926	-0.0484691	0.334413476367722	2.19722040534965	-0.840715	-0.584539	-0.335098	-0.925336	1
peak_108	0.932074330413322	0.0271384985886049	0.866891467251594	1.34690628154366	-0.0138242	-0.877489	-0.831338	-1.45036	1
peak_109	0.412087858393469	0.996927825201845	1.22578256730138	0.611118315523966	-0.692021	-0.0376237	-0.861784	-1.65449	5
peak_110	0.379015609643166	0.721068648798418	0.453699854888938	1.51900885614337	-0.492068	-0.0828166	-0.772292	-1.72562	1
peak_111	1.05954867704252	0.392673819430706	-0.0909335	1.39661788948797	-0.0394954	-0.0135044	-1.12404	-1.58087	1
peak_112	-0.731451	-0.960844	-1.35969	0.654969727164345	1.35636701893535	-0.410056	0.406067717437694	1.04463285712622	6
peak_113	-0.239337	-0.92274	-0.448405	-1.56685	0.106475957611897	1.4135716646997	0.666867161389249	0.990421630778064	4
peak_114	-0.284628	-0.610404	-1.02618	-1.50674	0.69874251365013	1.31242212673851	0.774527187596871	0.642259899192666	3
peak_115	-0.522614	-0.431547	-1.20575	-1.27096	0.316519745342497	0.838021294491405	1.33587638120389	0.940450406013394	4
peak_116	-0.752003	-0.15316	-1.61022	-0.729018	1.04787743073964	0.210640459207656	0.699284661992124	1.28659947493319	4
peak_117	0.208767009907805	0.0350893196554459	1.76086817994931	1.05395771361997	-0.465559	-0.650361	-0.642121	-1.30064	1
peak_118	0.175967560917425	0.410044599265792	1.53287710198383	1.22522148712358	-0.874555	-0.760027	-0.584314	-1.12521	1
peak_119	-0.819966	-0.19757	-0.953024	-1.05997	0.323539938010768	0.0668745715584544	0.744474528392739	1.89563810081031	2
peak_120	-0.108574	1.93866080652052	0.0579572777254087	0.864174305622196	-0.891382	-0.2565	-1.20981	-0.394524	5
peak_121	0.439523509173732	1.10566758425565	0.104038529869896	-2.26338	-0.0343245	-0.173021	0.613321541822314	0.208172273814323	3
peak_122	0.451269378035517	0.0614405330186353	1.9663663772924	0.484500213192339	-0.649356	-0.49544	-0.479193	-1.33959	5
peak_123	0.279685557419369	0.0830552009731945	2.18022948558436	0.0797585377806321	-0.479084	-0.42989	-0.487884	-1.22587	5
peak_124	0.144869635427563	-0.84266	1.16077113307857	1.75141352340253	-0.256117	-0.285504	-0.44402	-1.22875	1
peak_125	0.617668772510596	0.252486918560979	1.02489533536429	1.34646562841914	-0.559109	-0.220565	-0.843772	-1.61807	1
peak_126	-1.28216	-0.637596	-1.09385	0.221004146704591	0.29767557179012	0.108814219310507	1.80826942976048	0.577841436368902	6
peak_127	-0.480077	-1.4434	-1.16901	1.07202846198441	0.274327797688207	-0.239979	0.812637732867544	1.1734777544897	6
peak_128	-0.446285	0.21747867198533	1.97991237241765	0.882116611307896	-0.703708	-0.214078	-0.71117	-1.00427	5
peak_129	0.0503519222598624	-0.845617	0.14632271098677	2.28117645298366	-0.00786312	-0.19815	-0.692599	-0.733622	1
peak_130	-0.176241	-1.68273	0.0815898626809421	-0.923471	1.10047244126988	1.33213945292661	0.492087857712172	-0.223845	6
peak_131	1.47922785461531	0.279961426241968	0.954627006343953	0.725170894991745	-1.33965	-0.573647	-0.828863	-0.696822	5
peak_132	0.659882735073214	0.68142253170905	1.77809765060008	0.0570379636380418	-1.17584	-0.304966	-0.953035	-0.7426	5
peak_133	1.15948782737421	0.0155876837555496	0.968087268588801	1.30175030251541	-1.05394	-0.8465	-0.730109	-0.814367	1
peak_134	1.10985781549839	0.205547606714404	0.892619533586147	1.27107210259597	-0.960423	-0.474322	-1.21774	-0.826611	1
peak_135	0.976421298904787	0.0768293891588784	1.62365655815627	0.0160000428160449	-0.872851	0.387599509708766	-1.26997	-0.937684	5
peak_136	0.852592761828887	0.124692862645577	0.545076432628279	1.56116724565014	-1.00471	0.151288874873354	-1.16068	-1.06943	1
peak_137	0.533796811415785	0.0267932449080717	0.731347945560702	1.79890080642902	-0.748114	-0.215902	-0.869178	-1.25764	1
peak_138	-1.10559	-0.827919	-0.563819	-0.170468	-0.0701015	0.299372425869781	0.303429072837472	2.13510017802919	2
peak_139	-0.0676393	-0.389542	-0.889627	-0.237209	-0.698993	-0.394617	0.39891672712008	2.27871191559421	2
peak_140	0.220765327557375	0.266089906235418	0.615553579968784	1.93210393773633	-0.438165	-0.627012	-0.635202	-1.33413	1
peak_141	-0.415082	-1.74879	-0.960684	-0.114544	1.12507225877916	0.929766767665165	0.561230949902311	0.62303120207002	6
peak_142	-1.04479	-0.288265	-1.05909	-1.15491	0.572234526887181	0.889970232583559	0.84616920774462	1.23868015247857	4
peak_143	-0.901184	-0.855565	-0.784176	-1.07102	0.599983341429257	1.17067843897491	1.28685679140963	0.554427363800591	4
peak_144	0.579649764752469	0.189018600762001	0.65558000909367	1.7847278895117	-0.619886	-0.388212	-0.932602	-1.26828	1
peak_145	1.03799749022727	0.337641145801688	1.55777626570316	0.463704485887891	-0.734397	-0.710224	-0.646864	-1.30563	5
peak_146	-0.600594	-0.445564	-1.18063	-0.90247	0.456172876748464	0.0352221328766231	0.797421122878012	1.84043830641418	2
peak_147	-0.431593	-0.881626	-1.56128	0.264809507315923	0.64103266279478	-0.441886	1.11257382751812	1.29797118803703	6
peak_148	1.20652277308854	0.0343236094180367	0.853603298412565	1.15454437544452	-0.442397	-0.333573	-0.995054	-1.47797	1
peak_149	1.20054237816633	-0.291525	1.63391984792312	0.373530011079795	-0.987013	-0.128317	-1.06148	-0.739658	5
peak_150	0.863937093076728	-1.53457	0.78946436577614	1.14887454119079	0.136235720365232	0.411399475837176	-1.15262	-0.66272	1
peak_151	1.25894291312013	0.128757807794815	1.6239346120456	-0.418203	-0.211271	-0.135769	-1.11274	-1.13365	5
peak_152	0.611588096501559	0.276883944781522	1.37176346087327	0.643720471983703	-0.242167	0.169253942766622	-1.13402	-1.69703	5
peak_153	1.06055892332845	0.176687617461573	1.2132614833864	0.969820756525014	-0.538294	-0.468619	-1.13675	-1.27667	5
peak_154	0.834917255430622	-0.0630193	1.49256441966404	0.88702448955222	-0.227882	-0.5107	-1.03241	-1.38049	5
peak_155	0.851365896925435	-0.230295	1.35270874347487	1.15978800000971	-0.63853	-0.349531	-0.744334	-1.40117	1
peak_156	0.498235792163501	0.235599249983322	1.35164872793667	1.05901184533459	-0.838032	0.0633054525531923	-0.843135	-1.52663	1
peak_157	-0.800646	-0.566699	-0.393905	-1.48292	1.60754624512505	0.206527050466858	0.584360447591604	0.845736105114994	3
peak_158	-0.719182	-0.627178	-0.985405	-1.16435	0.954919292209993	0.315631724858568	0.742235358411968	1.48333248167706	4
peak_159	-0.933369	0.363227170038561	-0.757654	-1.3605	0.453166403247426	-0.186597	0.764013970602408	1.65770973769004	3
peak_160	-0.618191	-0.379859	-0.951348	-1.15152	0.223271532443217	0.0663900393682365	1.06164050142117	1.74961448362149	4
peak_161	0.776747619126241	0.873653172109944	1.18270348897705	0.665527657695146	-0.773182	-0.300834	-0.925964	-1.49865	5
peak_162	-0.364981	-0.737245	-1.48095	0.109351765390772	1.53515004322291	-0.44553	1.24205147752482	0.14215453755832	6
peak_163	1.27668644366629	0.61436597050068	1.31323420142651	0.265377434412065	-0.972171	-0.5033	-0.923657	-1.07054	5
peak_164	1.13507941777016	0.87336333215234	1.43562110857694	-0.31043	-0.453157	-0.559446	-0.951565	-1.16947	5
peak_165	1.31104443668953	0.948186651740354	1.22660095134241	-0.658288	-0.373369	-0.406027	-0.878312	-1.16984	5
peak_166	1.71666424633907	0.784651565066815	0.523247441215398	-0.128255	-1.02073	0.066212644967726	-0.642569	-1.29922	5
peak_167	1.27423340557372	0.872818085407133	1.26180486355556	-0.0403559	-0.702061	-0.584628	-0.943211	-1.1386	5
peak_168	0.13890458168835	0.22758429301172	1.73103475748479	1.12642857669683	-0.72605	-0.799538	-0.683414	-1.01495	1
peak_169	0.671182890201417	0.500546604410305	1.59119468007579	0.696653624869879	-0.901361	-0.801826	-0.501427	-1.25496	5
peak_170	0.915052456757313	1.04104847340796	1.35906302856828	0.214118183544933	-0.849539	-0.838936	-0.738493	-1.10231	5
peak_171	-1.22827	-0.894228	-0.648895	-0.877253	1.17988085939414	0.729628080906615	0.690295712637826	1.04884567575008	4
peak_172	-0.585665	-0.814915	-0.906425	-1.20149	0.395645897183911	0.614119673810254	1.0593190598455	1.43940816953005	4
peak_173	0.617926299933964	-0.590923	1.86980084856781	0.677546960955493	0.0183980772788274	-0.713655	-1.07849	-0.8006	5
peak_174	0.505434424383301	-0.728539	1.84849876571238	0.992489022156753	-0.47386	-0.524394	-0.827885	-0.791744	1
peak_175	-0.805672	-0.774423	-0.852581	-0.603158	0.810917477390913	-0.379895	0.81968375728264	1.78512723292168	2
peak_176	-0.507439	-0.366658	-1.5421	-0.0248044	0.615487339276933	-0.621054	0.737472180169103	1.70909213682758	2
peak_177	0.894223487289426	-0.0679088	0.682624083894435	1.61298133241604	-0.65872	-0.400814	-0.580202	-1.48218	1
peak_178	1.11744141577346	1.77346411749036	0.329502877605924	-0.530448	-0.31631	-0.598723	-0.585389	-1.18954	5
peak_179	0.60061056307055	1.71225864926479	0.645820581132761	0.0504393593490902	-0.211388	-0.32413	-1.03845	-1.43516	5
peak_180	-0.652338	-1.15168	-0.516868	-0.0980254	-0.0181701	-0.338704	0.679453579516987	2.09633385662582	2
peak_181	-0.103565	-1.14587	-1.1465	-0.212991	0.543562597726994	-0.618772	1.4757911181418	1.20835182825136	6
peak_182	-0.626479	-0.879628	-0.66616	-0.768685	0.699724770536924	-0.472822	0.908177875012023	1.80587112691897	2
peak_183	-1.01511	-0.348355	-0.943261	-0.7151	0.737575349826413	-0.343056	0.904992792908185	1.72231550954855	2
peak_184	-0.516926	-0.54211	-0.310611	-0.803531	0.447517765026126	-0.987258	0.707672560964095	2.00524599513532	2
peak_185	0.727202807741081	0.230458426833393	1.91086640987758	0.134004602616701	-0.479841	-0.431049	-0.776411	-1.31523	5
peak_186	0.587121492815926	0.536475051818947	0.979695186281525	1.38952392491225	-0.636895	-0.603452	-0.834423	-1.41804	1
peak_187	1.23687718708447	-0.352791	1.04701510858674	1.2147348927205	-0.407285	-0.730169	-0.833862	-1.17452	1
peak_188	1.23925244889794	0.45557326613003	0.941000763802235	0.745586550088759	-0.647434	-0.429909	-0.624321	-1.67975	5
peak_189	1.18707396574318	0.789634888736385	0.631764256507659	-0.995667	0.159488481663756	0.693994595081452	-1.11378	-1.35251	5
peak_190	-0.688946	-0.418229	-0.463441	-0.968656	-0.0445153	-0.278194	0.715963973400261	2.14601688253442	2
peak_191	-0.960787	-1.03712	-0.647284	-0.398176	-0.326229	1.40493129545287	1.43704482945501	0.527623662296412	4
peak_192	1.23767493929053	1.23658968397993	0.637733353986444	0.463042637582948	-0.684823	-0.797102	-0.939379	-1.15374	5
peak_193	-1.05496	0.0834979314667446	-1.01251	-1.28937	0.468163311569024	0.532848916562517	0.904216152796222	1.36811145122094	3
peak_194	-0.539668	-0.554215	-1.01801	-1.31268	0.587554009090309	0.31554061066005	1.16470858014068	1.35676497796901	4
peak_195	-1.26164	-0.55303	-0.529901	-0.837916	-0.115424	0.564066045694098	1.20715738605411	1.52669223741926	4
peak_196	0.181189336082057	0.209628815529917	0.173674986567426	2.03772729436734	-0.731381	0.0141001396754294	-0.479266	-1.40567	1
peak_197	-0.879354	0.0652572345143439	-0.891594	-1.25978	0.21682520097751	0.0389588215104788	1.60054391670203	1.10915	4
peak_198	0.503926314472554	-0.10534	1.22212492926691	1.43986959420751	-0.761219	-0.0855904	-0.850981	-1.36279	1
peak_199	-0.531902	-0.931887	-0.91398	-0.518319	0.552706206440179	-0.222761	0.542462678976314	2.02368000897354	2
peak_200	1.82402023095749	0.333691350178888	0.696962508807601	0.407169777530206	-0.82309	-0.415833	-0.929128	-1.09379	5
peak_201	0.0218584789123268	-0.327558	-0.406721	-0.960154	-0.595791	-0.483257	0.530029952404154	2.22159266524681	2
peak_202	1.07904563100756	1.27018919479605	0.939435524405083	0.163193963918534	-0.965579	-0.506484	-0.703167	-1.27664	5
peak_203	-0.509871	-1.23613	-0.702499	-0.8404	0.510328517672215	0.0532779851190207	1.49558927377772	1.22970489758809	4
peak_204	-0.885216	-0.857214	-0.86661	-0.891978	1.35994650930798	0.187541625810543	0.710145156811417	1.24338496153995	4
peak_205	-0.675003	-1.10968	-1.33485	-0.272237	1.2596107971274	0.27479680739397	1.11577744270021	0.741586007756491	6
peak_206	0.143115861315557	-0.67983	-0.777585	-1.81813	0.587526902362643	0.771947295318379	0.669274224005763	1.1036781973786	3
peak_207	-0.819381	-0.583861	-0.836398	-0.540781	-0.78216	0.90968916883076	1.46335506769641	1.18953705468957	4
peak_208	-0.810675	-0.791331	-0.62408	-1.32212	0.628259819996591	0.874563791694647	1.42750633148867	0.617877649326789	4
peak_209	-0.446438	-0.381002	-0.997401	-0.993157	0.099294354224084	-0.287897	1.32752515602984	1.67907533863191	4
peak_210	-0.42803	-0.0400944	0.44160677658024	-0.919404	-0.529966	-1.10432	0.602440840437735	1.97776345300584	2
peak_211	-0.903871	-0.378931	0.43446649013601	-0.0524164	-0.892457	-0.45002	0.041595551963037	2.20163385912845	2
peak_212	-0.819377	-0.578988	-0.327279	-1.54814	0.300615302246546	0.505278072439013	1.4560014052464	1.01189095382411	4
peak_213	-1.04318	-0.153418	-0.841105	-1.4422	1.06086416155353	0.681546784312554	0.841405233779558	0.896079081378769	3
peak_214	-1.08603	0.105864836650843	-0.767262	-1.41718	0.379186449530448	1.33946289621214	0.38466106573088	1.06129287979753	3
peak_215	0.801598135446298	0.712042833701521	1.17807043974805	0.873939455490958	-0.276769	-1.06592	-1.1988	-1.02416	5
peak_216	0.0720646218382193	1.3455033194272	0.497561930610279	1.2460986215898	-0.555227	-0.134187	-1.27386	-1.19795	1
peak_217	-1.01869	-0.302848	-0.907413	-1.15673	1.13970735531853	0.663746776122714	0.191972362699109	1.39024989085327	3
peak_218	-0.887027	-0.792279	-0.191365	-1.4756	0.470655910840142	0.52752022716781	1.41374525305961	0.934345674096085	4
peak_219	-0.959854	-0.905389	-0.550032	-0.712026	0.235466607807622	0.00143657067084023	1.11596553095273	1.77443212822292	2
peak_220	-0.794929	-0.840737	-0.594651	-0.961706	-0.280343	0.728123261066517	1.30665269457417	1.43758974505713	4
peak_221	-0.702855	-1.02363	-0.342697	-1.17649	0.357135351549237	0.18821075551012	1.62194138218247	1.07839162566909	4
peak_222	0.994431634292299	0.220511144202798	1.42343645396178	0.637925533726713	-0.698277	-0.117273	-1.21699	-1.24377	5
peak_223	1.23922317182702	-0.33914	0.336799942803229	0.668633616792648	0.527402874095416	0.182712888065454	-0.581008	-2.03462	1
peak_224	-0.908031	-0.289744	0.113442761259915	-1.42132	-0.131298	-0.188914	1.4930896005022	1.33277003935536	4
peak_225	-0.815254	1.64533	-0.176803	-1.09446	-0.774883	1.33164434594699	-0.15462	0.0390446337575168	3
peak_226	-0.638923	-0.801863	-0.523873	-0.596413	-0.16258	-0.245152	0.842058218221722	2.12674588043253	2
peak_227	-1.37111	-0.459036	-0.207371	-1.17074	0.093482260957518	0.700265141892236	1.00515905315301	1.40934786141736	4
peak_228	-0.00508116	0.718165079043924	1.56855266613505	0.847255223647537	-0.45214	-0.278893	-0.926037	-1.47182	5
peak_229	1.04433259033573	0.778228546145111	0.535402271313444	0.909783808413209	-0.491488	0.0143276688043648	-1.55948	-1.23111	5
peak_230	-0.661102	-0.715851	-0.414535	-1.62679	1.00065	0.688487832869184	0.502686680920908	1.22646003883298	3
peak_231	1.4857160613672	1.11215236272318	0.642141273662478	-0.503588	-0.980469	0.0534631861382008	-0.524808	-1.28461	5
peak_232	0.734099150213718	-1.63349	-0.103328	-0.73315	0.296355887659262	1.76143495543957	-0.126862	-0.19506	6
peak_233	0.997298213886256	-1.6754	0.328922258801964	-0.647557	0.0285915360442954	1.56898891276023	-0.182416	-0.418424	6
peak_234	-1.03987	0.0327625058156715	-1.10236	-0.661109	-0.000580986	-0.0863549	1.13279434680024	1.72471837556494	4
peak_235	0.52756589311186	0.352361912082886	0.88110994079961	1.34039394103321	-0.32767	-0.0617114	-1.01272	-1.69933	1
peak_236	-0.156573	0.926842806148801	1.51373897191899	-0.318195	0.523132770814217	0.124984684367583	-1.40232	-1.21161	5
peak_237	-0.302003	-1.11114	-1.22982	1.32431419697643	1.03318444237963	0.15062677911262	0.876322935669836	-0.741491	6
peak_238	0.0643256502304153	0.285558010870547	0.0421408724393453	2.19665277010798	-0.545212	-0.455509	-0.392909	-1.19505	1
peak_239	-0.141886	0.061689628893342	0.042657679996017	2.31576918651872	-0.906533	-0.634077	-0.128438	-0.609183	1
peak_240	0.201745117386437	1.50931260619657	-0.137708	1.16553904626201	-0.603801	0.256788287625426	-1.11601	-1.27587	1
peak_241	-0.410379	0.203985031883745	-1.78923	-0.343563	0.336987990158986	-0.390812	1.60946372245658	0.783543620959825	4
peak_242	0.621799960149083	0.127963862462773	0.680905070584484	1.70841439129379	-0.718382	-0.223167	-0.756552	-1.44098	1
peak_243	0.908374873080057	1.13788737760675	0.162199756427104	1.17385019562898	-0.752758	-0.297312	-0.941268	-1.39097	1
peak_244	0.672660384351933	0.0777879174809586	0.858699811433191	1.62042930608362	-0.643649	-0.34476	-0.861972	-1.3792	1
peak_245	0.0922650134698737	0.774560160322294	1.69484847226158	0.709273259979668	-0.442977	-0.832011	-0.737627	-1.25833	5
peak_246	0.234857922069948	0.287263207996004	0.615600913418552	1.78456209185313	-0.424671	-0.0207088	-1.07972	-1.39719	1
peak_247	0.265632515016311	0.0643456363792996	1.08244952880218	1.63437611513246	-0.424999	-0.252375	-1.06022	-1.30921	1
peak_248	-0.240944	0.0634947593953883	1.17233401708136	1.74385181532359	-0.0268286	-0.911377	-0.712856	-1.08767	1
peak_249	1.0382	-0.0041553	1.24834269641286	1.15252082900134	-0.665437	-0.937517	-0.782373	-1.04958	1
peak_250	0.349768855115362	0.208456757893788	1.94316066086739	0.510788353547856	-0.495474	-0.73762	-0.428407	-1.35067	5
peak_251	0.609985250639727	0.445743440764135	1.16683401438672	1.20199060165746	-0.36882	-0.903863	-0.654819	-1.49705	1
peak_252	-0.247151	-0.110009	-0.80122	-1.16178	2.12577311751493	-0.431906	0.18359058734206	0.442696592625384	3
peak_253	0.432059503028433	0.329961750868295	1.81077012973142	0.630375637839592	-0.864706	-0.340938	-0.707914	-1.28961	5
peak_254	0.72475293018479	1.34417995935746	1.13596224452906	-1.18542	-0.205844	0.113657905383313	-0.79077	-1.13652	5
peak_255	0.526380730591941	-0.666004	-1.20257	-0.961042	0.480470965216069	-0.683464	1.44153227658346	1.06469995522297	4
peak_256	-0.353253	-0.710201	-0.476666	-1.27223	0.526142682880122	-0.439183	1.77589906280724	0.94948871560634	4
peak_257	0.0133516309502424	-1.40806	-1.00925	-0.389998	0.70782745199153	-0.407864	1.43291467305013	1.06107775470439	6
peak_258	-1.17293	-0.559453	-0.736428	-0.835961	0.406988620675342	0.252385520623763	0.909366325887295	1.73603154746666	4
peak_259	-0.937153	-0.69519	-1.0568	-0.645439	0.231035902354529	0.311328315628241	1.22803410980504	1.56418303189194	4
peak_260	0.928307692731694	-0.00444671	1.27260464439223	1.18297148665063	-0.75252	-0.660916	-0.680012	-1.28599	1
peak_261	1.14869323637913	-0.536606	0.728876886474168	1.27111693508142	0.172328996309795	-0.341472	-0.981381	-1.46156	1
peak_262	0.746877408383859	0.243637944286696	0.253689623945218	1.31037846740728	-0.100841	0.189645614111459	-0.593175	-2.05021	1
peak_263	0.949428350942701	-0.664272	0.480649207481863	1.64535449734937	-0.217416	-0.112339	-0.544165	-1.53724	1
peak_264	0.000934647547028509	-0.565331	0.762941763829494	-1.60244	0.420962342589884	-0.0173195	-0.694188	1.6944359601625	2
peak_265	-0.70172	-0.901132	-0.847382	0.0912862584602307	0.162712413230071	0.470534331261584	2.13412178481364	-0.408421	6
peak_266	-0.751534	-0.264583	-0.60152	-0.262815	-0.166968	-0.726448	0.51185801156187	2.26201011143303	2
peak_267	-0.362966	-0.969215	-1.23838	0.601607511317278	0.25278156384655	-0.838987	1.25375595886405	1.30140497551243	6
peak_268	-0.58274	-1.01056	-1.17442	-0.47286	0.284736617236798	0.509266128449318	1.81616929161063	0.630411353396523	4
peak_269	-1.02942	-0.839334	-0.379876	-1.11009	0.848507127203181	0.0923727547094267	1.53120697393391	0.886632218493434	4
peak_270	-1.24002	-0.47893	-0.79187	-0.841659	0.953733628436077	-0.0441968	1.18993	1.25300868541938	4
peak_271	0.729943347963813	-0.415464	0.271221190378097	1.68536712270927	-0.267488	0.478354338181798	-1.25041	-1.23153	1
peak_272	1.8212465450364	-0.247179	1.14935415339066	-0.355157	-0.172904	-0.244311	-0.673921	-1.27713	5
peak_273	1.07863482652192	0.0220689721748897	1.38211410004763	0.588776252014143	-0.677577	0.0542082188019243	-0.978949	-1.46928	5
peak_274	1.19309598687066	-0.0359352	1.15758790176001	0.922611504699156	-0.532962	-0.289589	-0.983298	-1.43151	5
peak_275	0.601511769432986	-0.482448	1.38001912958413	0.79356532513289	-0.431002	0.518675248568789	-1.73029	-0.650032	5
peak_276	1.96463760594642	-0.172013	0.67855189806125	-0.0391504	-0.99377	0.183329698236816	-1.2062	-0.41539	5
peak_277	1.0317284309332	0.59818260389632	0.794239218674391	1.1360817740192	-1.07514	-0.310148	-0.947993	-1.22695	1
peak_278	-1.00173	-0.710481	-0.402082	-0.656228	0.233568770516725	-0.444142	1.17102377592479	1.81006691684463	2
peak_279	-0.802344	-0.65061	-0.645767	-1.33654	0.600560654062153	0.332818419154896	0.997517154096183	1.5043651341498	4
peak_280	0.669093245884815	1.0712052698487	-0.636167	1.31757640607867	-1.58079	0.313388984093228	-0.597129	-0.557179	1
peak_281	0.170440438838605	-0.735451	0.373430396755415	2.05157264614837	-0.6137	0.45490096138949	-1.01039	-0.690802	1
peak_282	-0.056108	-0.138467	-0.735333	-1.68922	0.00256904355230563	0.853989021686681	0.0747912853685363	1.68777927029263	3
peak_283	0.946288730271182	0.705324152597725	0.777475424224906	1.08084618735668	-0.397186	-0.575268	-1.01748	-1.52	1
peak_284	0.397171558670259	0.092640721002386	1.01333442179434	1.75915818993807	-0.739573	-0.73069	-0.782873	-1.00917	1
peak_285	-0.137782	-1.62017	-0.149268	-0.750761	0.389048432476017	-0.369874	1.33165434189923	1.30715682719341	2
peak_286	-0.778487	-0.284111	-0.914258	-1.24256	0.154773805788728	0.326954028072732	1.20288573575221	1.53480411754451	4
peak_287	-0.90222	-0.216198	-0.0727023	-1.11541	-0.66099	0.750922075502536	0.262008711537533	1.95458506459825	2
peak_288	-1.15087	-0.643985	-0.635126	0.021667176839424	0.624938282943905	0.0929884048841132	-0.385464	2.07584981240552	2
peak_289	-0.796279	-0.997669	-0.549558	-1.13244	0.22138326663781	1.22182232876122	0.717800579217425	1.31493916279362	4
peak_290	-0.219724	-1.31001	-0.397174	-1.07606	-0.282003	0.725257577273161	1.41832546005062	1.14138923670076	4
peak_291	-0.0192072	-0.0934652	-1.25438	-1.21373	0.700384423080827	0.953462601150007	-0.564894	1.49182872895235	3
peak_292	-1.23613	-0.9425	-0.392505	-0.99677	0.996656459566738	0.476410759282779	1.15133975535757	0.943498681866331	4
peak_293	-0.998282	-1.34388	0.391100968881253	-0.71694	0.988247976175834	1.59697260137941	0.0355020887930996	0.0472804578060372	6
peak_294	-1.44402	0.517439224152048	-0.766839	-1.08081	-0.11671	1.20903087624534	0.863951180105957	0.817964111208492	3
peak_295	-0.922302	-0.398089	-1.06548	-1.04011	0.506732020596625	0.513296944973574	0.779166937258269	1.62678987843256	4
peak_296	-1.13587	-1.45398	-0.0889514	0.0159504469251475	0.744987902167059	0.778335052715296	-0.372963	1.51249683163874	6
peak_297	-1.03171	-1.40058	-0.0752895	-0.784916	1.44087845540194	0.319493593063187	0.77846591891482	0.753650729599135	6
peak_298	-0.249068	-0.899292	-0.984184	0.126115909254429	-0.307971	-0.374837	0.540450289195313	2.14878571480701	2
peak_299	-1.50609	-0.39674	-1.14656	-0.0610024	0.890767294831514	0.0623105552323875	1.33522038036714	0.822086887362918	6
peak_300	-1.3613	-1.07655	-0.852269	0.800452642612833	1.16640687736812	0.115061471473582	1.11262736695133	0.0955689507310395	6
peak_301	0.299515848998648	-1.1231	-0.612892	-0.0527617	-0.000153395	2.09575547914796	0.286090805291999	-0.892452	6
peak_302	1.9899546119741	0.114200211364754	0.669584517809563	-0.92123	-0.85806	-0.635551	0.333110363331668	-0.692008	5
peak_303	-0.543451	-1.57271	-0.283031	0.208532419237936	0.555932059536091	1.65444213708331	0.718573043579341	-0.738289	6
peak_304	0.485014941295437	-0.195911	0.870061423336856	1.79299578653595	-0.685863	-0.498378	-0.397658	-1.37026	1
peak_305	-0.538181	-0.170999	-0.918295	-1.37381	0.563941958832018	-0.191305	1.57982672181936	1.04882026544738	4
peak_306	-0.582369	-0.67014	-1.38532	-0.282887	0.644792914690064	0.0650092602476747	0.284301813479938	1.92660865915987	2
peak_307	-0.995053	-1.54397	0.0443198257387502	-0.65691	1.45353198537503	0.808163719689247	0.568831596564888	0.321080684107471	6
peak_308	-0.685129	-0.361736	-0.737677	-1.54262	0.809829759553632	0.336784118709128	1.49602497701468	0.684521182507881	4
peak_309	-0.736499	-1.46797	-0.873556	0.53026677632282	0.140819056636955	-0.119562	1.13552404070324	1.39097596560095	6
peak_310	0.723104934371878	0.462721917982354	1.6578024924862	0.434184046734848	-0.456679	-0.646125	-0.678349	-1.49666	5
peak_311	0.0686621982271203	0.191624711817229	0.594353969603139	1.87852001113464	-0.588155	-0.444851	-0.112721	-1.58743	1
peak_312	-0.962362	-0.0361853	-0.731165	-1.44653	0.208272108511547	0.432864978309857	1.29354775326456	1.2415607854756	4
peak_313	-1.03989	-0.819232	-0.605836	-1.14752	0.651579784845372	1.26915211518992	1.06648546556704	0.625261680414489	4
peak_314	1.27748656198551	0.0799069643538166	1.14172799012956	0.0202951140077552	-0.269006	0.477188237591718	-1.50113	-1.22647	5
peak_315	-1.05521	-0.692423	-0.156932	-1.37635	1.37847067948435	1.13769664156696	0.406527176566234	0.358218669625751	3
peak_316	0.608118849034004	-0.00543104	1.00846649692402	1.47207883664863	-0.750766	0.047421452782435	-1.03453	-1.34536	1
peak_317	0.816025212629464	0.203017579034793	1.29542320300694	0.836840882528793	-0.525214	-0.144152	-0.722406	-1.75953	5
peak_318	0.972782736272041	0.729849457075973	1.38908235107532	0.0685755619132215	-0.661748	0.0104796804138596	-1.23057	-1.27845	5
peak_319	0.905337064253219	-0.0385842	0.784411929751832	1.61221637748352	-0.887156	-0.407651	-0.79263	-1.17594	1
peak_320	0.949374655024741	0.797673848640076	1.0376720920799	0.778217380747951	-0.892034	-0.477979	-0.677315	-1.51561	5
peak_321	0.264098578930463	-0.410392	0.98190094851395	1.82208334580804	-0.590888	-0.0680114	-0.748045	-1.25075	1
peak_322	-1.13507	-0.658681	-0.0795324	-1.4093	1.23119984442371	1.17544869418451	0.392541333361954	0.483397215360958	3
peak_323	1.4558008921789	0.126988168843797	0.95476931267946	0.726568047909376	-0.856139	-0.104655	-1.2709	-1.03243	5
peak_324	0.412213719864896	0.30678655896732	1.00698610634407	1.23327696344979	-1.00149	0.420282840163155	-0.877765	-1.5003	1
peak_325	0.258480202950234	0.0949337079712911	1.33866177165648	1.40911474402627	-0.487714	-0.222283	-1.20935	-1.18185	1
peak_326	0.317326922768069	0.290249275975146	1.43072025386342	1.22438	-0.607923	-1.24191	-0.282739	-1.13011	1
peak_327	0.446938076362842	0.458549332810583	1.31246171905745	1.1326863256634	-0.365376	-0.432767	-1.22125	-1.33124	1
peak_328	0.649883442554061	0.759715773310953	0.957913341976586	0.996426912757036	-0.426841	-0.316177	-0.878464	-1.74246	5
peak_329	0.312036457227014	-0.942068	-0.547324	-0.811121	0.303368477010536	-0.00486858	-0.484974	2.17494956818665	2
peak_330	-1.27303	-0.654494	-0.604595	-0.491642	-0.0395166	1.17438001713222	0.176629	1.71226748994196	2
peak_331	0.449375621184158	0.291118638717277	1.07824946341393	1.1997267488172	-0.745665	0.281605059334312	-0.950463	-1.60395	1
peak_332	-1.60589	0.899939070035619	-0.614977	-0.623363	0.0682377860706978	1.4998030401359	0.697836500489408	-0.32159	3
peak_333	-0.498887	-1.23847	-0.438136	-0.811456	0.16958593074139	-0.0461687	1.08821399163865	1.77532204994336	2
peak_334	-1.1069	-0.947856	-0.719926	-0.052517	0.503023223233003	-0.168176	0.550442580866802	1.94190534772746	2
peak_335	-0.606186	-0.279863	-1.44019	-0.73058	0.502050137182163	0.424226331820963	0.276380509014071	1.85416156379591	2
peak_336	-0.762033	-0.648769	-0.49392	-1.00923	-0.0618621	0.23176032707267	0.696220594990931	2.04783631286304	2
peak_337	-1.30759	0.203592036436533	0.323850108784978	-1.3548	0.600965302695368	-0.671823	1.28057927484792	0.92521844591236	4
peak_338	-1.17788	-0.818198	0.723338348848305	-0.657374	0.341706465110104	-0.576696	0.309694846597315	1.8554081548731	2
peak_339	-0.944166	-0.0364574	-0.452977	-0.642049	-0.841584	0.157187969110923	0.691581297247085	2.06846522250768	2
peak_340	0.300918963322886	2.31956440534261	-0.10408	-0.343467	-0.732224	-0.263723	-0.362759	-0.81423	5
peak_341	-0.846248	-0.820455	-0.26321	-0.883213	0.00854108254227561	0.196506553808172	0.491129369702359	2.11694980983282	2
peak_342	-1.03893	0.0142070105547451	-0.514796	-1.07015	-0.0599147	-0.100905	0.811391286150398	1.95909696324777	2
peak_343	0.0437365124074077	-0.938624	-0.626511	-1.50114	0.165686658225239	0.618572818889575	0.591848262957016	1.64643588226734	4
peak_344	-0.414063	-1.16757	-1.42952	-0.00342396	1.00645236830918	-0.0953334	1.35788223502922	0.745583362017544	6
peak_345	-0.387305	-0.651822	-0.462195	-1.64524	0.533896678963994	0.0894628464573039	1.14254398559754	1.38066036647485	4
peak_346	-1.03674	-0.272867	-0.329909	-0.876963	-0.26964	-0.269802	1.24693069335676	1.80899545168314	2
peak_347	-1.00787	-0.290832	-0.66219	-1.25385	0.520283339743374	0.254868794925917	1.75715993301296	0.6824309814969	4
peak_348	-0.669185	-0.332517	-0.977255	-1.23107	-0.0300193	1.33353834253966	0.520557639791273	1.38595008509864	3
peak_349	0.422617763080407	-1.01004	-1.02065	0.447456946803165	1.30328558924909	1.32670082351295	-0.632081	-0.837292	6
peak_350	-0.562009	-0.983858	-1.00538	-1.11022	0.873052367746146	0.982136881527797	1.1426004369005	0.663670141150317	4
peak_351	-0.637039	-0.798076	-0.514679	-1.23337	-0.22426	0.806989140787203	1.51059673083883	1.08983506986278	4
peak_352	-0.697008	-0.527638	-0.134389	-0.927536	2.29680089107453	-0.231532	0.155397454119453	0.0659052451406706	6
peak_353	-0.866819	-1.34883	-1.15223	0.470353307984689	0.923579898292476	-0.0388774	1.01466750201248	0.998164502324708	6
peak_354	-0.964338	-0.894393	-0.893224	-0.838794	0.723270214439853	0.515175761730768	0.84942763368219	1.50287566735835	4
peak_355	-0.940353	-1.51519	-0.806817	0.590621780333328	1.14225773084897	-0.164762	0.684301480902772	1.00994110480217	6
peak_356	0.411337664776748	0.300691471992064	1.15781374413666	1.42561829967965	-0.478291	-0.522662	-0.805827	-1.48868	1
peak_357	0.171031199753951	0.594963201368458	1.66690246496575	0.671719427750661	-0.759031	-0.621187	-0.177283	-1.54712	5
peak_358	0.774476163220775	1.5170254686618	0.598460997049541	0.607791691365057	-1.09924	-0.59805	-0.596567	-1.2039	5
peak_359	1.21282678927404	-0.360597	0.997833592502598	1.17349613506017	-0.202006	-0.479778	-1.25246	-1.08932	1
peak_360	0.342901183073176	0.150504448920963	1.10394414595217	1.61202334611125	-0.663805	-0.360698	-1.29845	-0.886417	1
peak_361	0.619526027268099	0.260566379783326	1.03700470964868	1.48185564652003	-0.871503	-0.334217	-1.11483	-1.0784	1
peak_362	1.18727620626688	0.0760435757972207	0.972647004679628	0.924967100791099	-0.384724	-0.0829084	-1.32253	-1.37078	5
peak_363	-0.852758	-0.886626	-1.08654	-0.12897	0.488650233490428	-0.332416	1.50875739184715	1.28990636360997	6
peak_364	-1.08469	-1.23659	-0.355009	0.120539194804711	1.99883474523586	0.354481219330708	0.0229471722026313	0.179483739227874	6
peak_365	0.00742497813927878	-0.138217	0.900538142299926	1.86764302181657	-1.1386	-0.622264	0.115818686277467	-0.992349	1
peak_366	0.381594614613066	-0.728644	-0.525176	-0.638431	0.0225084273796864	-0.594351	2.2898284497644	-0.20733	6
peak_367	-1.01763	-1.19614	-0.793474	-0.383661	0.534502692396346	0.244443474147239	1.29498009401316	1.3169848657347	4
peak_368	-0.957853	-0.917152	-0.718054	-0.471515	0.955094389234042	-0.0522899	0.289727095877937	1.8720419164774	2
peak_369	-0.568752	0.590636033974626	0.662845204631551	1.8299294300147	-0.721823	0.0513400740342441	-0.524905	-1.31927	1
peak_370	-1.28412	-0.439031	-0.780975	-0.895814	0.697278056988811	0.194270940894581	1.05935011056655	1.44904167831691	4
peak_371	0.0904788911873301	-0.00972603	0.993221138505284	1.39623334768909	-0.0534235	0.378835542710011	-1.42652	-1.3691	1
peak_372	-1.0122	-0.897312	-1.40979	0.364762355077982	0.266081903274576	0.313200814304061	1.01462515455228	1.36064053445592	6
peak_373	-0.616699	0.031937806470253	-1.06577	-1.3069	0.773183623898343	-0.149829	0.703051930848359	1.63102877916551	3
peak_374	-0.898051	0.139955382683711	-1.02975	-1.43049	0.716295325241524	0.275805933967205	1.1127031457691	1.11353592750139	3
peak_375	0.502067412173103	1.05872996955708	0.411318759815632	1.34888	-0.698079	-0.364239	-0.645843	-1.61284	1
peak_376	-1.04093	-0.534089	0.306151470994768	-1.31467	1.83812222389833	0.310145153885406	0.563687631897927	-0.128413	3
peak_377	-0.420798	0.521980510005995	-0.607387	0.10924684537112	-0.159235	-0.266053	2.10455543195619	-1.28231	6
peak_378	0.436377727461215	0.434341821440767	0.88655201711991	-0.296906	0.137582530446824	1.27042570015348	-1.42715	-1.44123	5
peak_379	0.935849143783317	0.765025877056466	0.679062615877589	0.571013688010438	0.335734055595701	-0.266068	-1.45479	-1.56583	5
peak_380	1.16882926755996	0.176329361686296	1.03044910209427	0.927084202984874	-0.258928	-0.440553	-1.17521	-1.428	5
peak_381	0.709484752877661	0.313466861807239	1.97207240748422	-0.55236	0.0141512560364773	-0.501937	-0.833768	-1.12111	5
peak_382	1.25314489389206	0.158961869694083	0.885909501293751	0.994705338085778	-0.444225	-0.29057	-1.08297	-1.47495	1
peak_383	1.26445366192522	0.104145606395405	0.854313815162964	1.10225601527427	-0.467248	-0.436247	-0.982141	-1.43953	1
peak_384	-0.13172	-0.557385	-0.100558	-1.0836	-0.30024	0.138879283743738	2.30346687771447	-0.26884	4
peak_385	-0.797202	-1.29026	0.540009559759301	0.3360500796851	1.8323988337812	-0.295739	0.468686334756916	-0.793946	6
peak_386	-0.279118	-1.46554	-1.14519	0.0686578712139035	0.601941304767271	0.332846436968415	0.166762888774119	1.71964280770493	2
peak_387	-1.23366	-1.38663	0.25450298340699	-0.361027	1.1557418717193	-0.355374	0.817316736105041	1.10913411059995	6
peak_388	-0.788903	-1.53238	-0.404809	0.0256202318675271	1.40977499802453	-0.311673	0.302926588499461	1.29944211124129	6
peak_389	-0.379862	-1.04258	-1.49138	0.222766101606316	0.770716169135855	-0.335178	0.777864530837204	1.47765606862477	6
peak_390	-0.79555	-1.189	0.348580999838581	0.374746222726205	1.42006432899638	-1.0634	1.20557564563258	-0.301012	6
peak_391	0.532963857688306	0.236207005474362	0.597608119458004	1.88364046033802	-0.759678	-0.647916	-0.748192	-1.09463	1
peak_392	0.626560171298162	1.46874217222657	0.689039242416066	0.688068175006094	-0.474139	-0.653966	-0.946715	-1.39759	5
peak_393	-0.74943	-0.491225	-0.553628	-1.57445	1.18866296246063	0.760883273490976	0.25530266137166	1.16388194382667	3
peak_394	-0.785667	-1.03655	-0.682155	-0.456759	1.97770211634565	-0.186456	0.629284424910668	0.540602956645631	6
peak_395	-0.623859	-0.795804	0.295700478790506	-0.111773	0.123950098631467	-0.834511	-0.305867	2.25216289723385	2
peak_396	-0.628161	-0.630121	-0.993869	-0.766271	0.250053211356478	-0.236439	1.51902112948276	1.48578600462984	4
peak_397	-0.514165	-0.507676	-0.332158	-0.787557	-0.315897	-0.460841	0.6920286314544	2.22626505976606	2
peak_398	-0.525265	-0.558005	-0.460592	0.300930643128098	-0.777546	0.339703356642506	2.25062568931373	-0.569851	6
peak_399	-1.38133	-0.549149	0.0728329026137742	-0.285881	1.09122434731122	-0.106427	-0.610154	1.76888332773891	2
peak_400	-0.0171666	-0.396839	-1.04209	-0.615256	1.47383286997164	-0.714937	-0.301143	1.61360367880179	2
peak_401	-0.540352	-1.89367	-0.233594	1.67136482145381	0.287970106497916	0.343967394725466	0.125529299331981	0.238782526666629	6
peak_402	0.795686968056619	0.0192591401541721	1.03757641280122	1.49011774876479	-0.722611	-0.793426	-0.560056	-1.26655	1
peak_403	0.776942764813904	0.383950925464586	1.74165438915501	0.439752273967568	-0.840751	-0.52258	-0.78444	-1.19453	5
peak_404	0.853696367278062	0.636255540088114	1.72376589814774	-0.178637	-0.408468	-0.489378	-0.774612	-1.36262	5
peak_405	0.236538375383475	2.06155958010377	0.732030979301817	-0.115774	-0.647092	-0.737951	-0.68703	-0.842282	5
peak_406	0.406220828770545	2.19054362018416	-0.22595	0.247426517542922	-0.410594	-0.587069	-1.03149	-0.589092	5
peak_407	-1.3574	0.250875490197829	-0.850027	-0.901888	-0.188387	0.483631454394157	1.23578723550971	1.32740919327759	4
peak_408	-0.943406	-0.259794	-0.96563	-1.17794	0.29178472024879	0.431290775211148	1.38063081515217	1.24306567747092	4
peak_409	-0.85672	-0.08186	-1.08198	-1.30307	0.695475362902812	0.292566200819815	0.951147729020277	1.38444422287719	4
peak_410	-1.2411	0.593025553877831	-1.10358	-0.806197	0.667571199581093	-0.0498367	0.295530983210935	1.64458818756085	3
peak_411	-0.652788	0.29626113361729	-1.39192	-1.27611	1.35368987202127	0.873400803285444	0.457609700183066	0.339851940839764	3
peak_412	-0.26581	-0.535183	-1.32349	-1.18304	0.472711526336834	0.350748081781592	1.06885617817936	1.4152013442028	4
peak_413	-0.49923	-0.974744	-0.498715	-1.19386	0.0833914787745216	0.28886714570108	1.1400241792431	1.65426180985701	4
peak_414	0.416820099098608	-1.24231	-0.0645215	-1.08853	-0.262603	-0.463553	1.07633461359214	1.6283563133067	2
peak_415	-0.303878	-0.420244	-0.992659	-0.998235	0.099570711694895	-0.361318	1.18989609798188	1.78686641024833	2
peak_416	-0.687466	0.170106336778762	-0.52243	-1.19605	0.0886090932028777	-0.667419	0.971126272537822	1.84352690253934	2
peak_417	-0.600264	0.268319903282743	-0.4664	-1.46133	-0.171562	-0.380181	1.61628048567229	1.19513435254428	4
peak_418	-0.744853	-0.940366	-0.551625	-0.529946	-0.195326	-0.125549	1.26542277554511	1.82224155141995	2
peak_419	0.241192187467444	0.727163658298976	1.60650363981288	0.358134685786224	-0.0233553	-0.277922	-1.03021	-1.60151	5
peak_420	1.22209678526963	0.68402327639897	0.36518250204563	0.878966987069524	-0.705786	0.191038705054655	-1.06773	-1.56779	5
peak_421	0.510104546432822	2.00726512470859	0.0619475234207644	0.387603905242886	-1.23726	-0.535522	-0.483007	-0.711127	5
peak_422	0.70750249839458	0.234098806992603	0.293863673267504	1.68990871364968	-0.677296	0.140471595119017	-0.901491	-1.48706	1
peak_423	0.405053125603213	0.0681128359131589	0.718050705223936	1.86388165592055	-0.317654	-0.561834	-0.916868	-1.25874	1
peak_424	0.464165186734802	1.81057771801997	0.367791907469956	0.345192662589225	-0.76772	-0.931886	0.050380197865996	-1.3385	5
peak_425	-0.14762	-0.754563	-0.531562	-1.15616	-0.0501702	-0.173136	0.774142084564164	2.03906700587293	2
peak_426	0.726485976184679	-1.03103	1.15244741910924	1.55862124662723	-0.421508	-0.48488	-0.511554	-0.98858	1
peak_427	0.903799596428492	-0.885465	0.926302909709886	1.34826732819941	0.157325952712493	-0.227675	-0.813981	-1.40858	1
peak_428	0.546922675631518	-1.01941	0.306865380392342	1.77944793066974	0.560591748045029	-0.622113	-0.278675	-1.27363	1
peak_429	0.384521245464924	-1.04712	0.301629526738717	1.88734169198658	0.458248906884961	-0.43013	-0.277536	-1.27695	1
peak_430	0.428977677686991	0.0763690396126262	0.796473308717477	1.79015339738402	-0.726452	-0.176785	-1.18618	-1.00256	1
peak_431	0.0965813586594274	0.879763196334591	1.22661730295785	1.1865296558423	-0.480832	-1.0924	-0.568784	-1.24747	1
peak_432	0.302469385466792	1.5144367525766	1.35621096256463	-0.660683	0.00932838141982124	-0.572425	-0.738589	-1.21075	5
peak_433	0.884455277180142	0.944479378215204	1.19079396007033	0.108371029163745	-0.292765	-0.103694	-1.18066	-1.55098	5
peak_434	0.70331430456556	0.497066634700527	1.3599317291947	0.824430008976988	-0.397995	-0.423296	-1.05156	-1.51189	5
peak_435	-0.297629	-0.636459	0.142993031387185	2.05284441051871	0.224495771518168	-1.12257	0.487126990332215	-0.850802	1
peak_436	0.346053493935183	-0.623584	0.792735930082174	1.8993598459942	-0.635831	-0.973704	0.135524985638039	-0.940555	1
peak_437	-0.993047	-1.43144	-0.117009	-0.389168	1.77010600897962	0.110825424950702	0.29773395022426	0.751996292626965	6
peak_438	-0.820099	-1.35887	0.11952374205677	-0.78288	1.10279293445148	-0.20844	0.383725259430533	1.56424867564681	2
peak_439	0.113709266099386	1.80508926507357	1.16803358540151	-0.296368	-0.506227	-0.344579	-1.07095	-0.868712	5
peak_440	1.3887122037984	1.14605913420986	0.600902175742262	-0.724057	-0.741562	0.398804970379117	-0.92572	-1.14314	5
peak_441	1.54361747935873	1.19623328072879	0.560925556073431	0.0176925695326501	-0.965158	-0.536249	-0.882355	-0.934708	5
peak_442	-1.64736	-0.446045	0.407508013759426	-0.791078	0.0856721592881443	0.498274530056599	0.156586424511522	1.73644408579491	2
peak_443	-0.3469	-0.653208	-0.741129	-0.927934	-0.163439	0.154613444719034	0.500488853779637	2.1775075289223	2
peak_444	-0.0500924	-0.747034	-1.14837	-0.860916	0.15873964197167	0.643145229708519	0.019505728189784	1.98501769796609	2
peak_445	-0.870846	-0.0580526	-1.34548	0.300413351872501	-0.61289	-0.155589	1.66898480070488	1.0734647354286	4
peak_446	-0.305104	-0.23929	-0.149629	2.30476791598756	-0.713054	-0.414783	0.35780295087139	-0.840711	1
peak_447	-0.791735	0.457878461585079	-1.69535	-0.884365	0.833266996826651	0.251805384342546	1.11139392061196	0.717107935634036	3
peak_448	-0.934004	-0.165223	0.259628004765682	-1.35362	1.12960747843179	-0.904138	0.691328518336556	1.27641696800817	2
peak_449	-1.07103	0.246841385432737	-1.08792	-1.04644	-0.15797	0.661942106639676	1.36471330597418	1.08986108941718	4
peak_450	-0.259974	-1.07398	-0.228607	-1.33768	1.40965653797887	0.318275873437196	-0.176002	1.34830740072961	2
peak_451	-1.08456	0.16224424757265	-0.873206	-1.38544	1.20040905628128	0.474497898875775	1.15006214560279	0.355983084547167	3
peak_452	-0.13815	-0.0201543	0.152512807474219	-1.68323	-0.54571	0.640470603323892	-0.238526	1.83278369026158	3
peak_453	-1.34344	-0.392496	-0.571007	-0.86849	1.57933964180914	0.202402732407994	0.220217276428537	1.1734684296749	3
peak_454	-0.0638834	-2.28901	0.559261320781513	0.357937130654133	0.506362914271738	1.01379618332339	0.0754828196695946	-0.159949	6
peak_455	1.08850455086178	-0.598254	0.360626458000452	1.77424966396862	-0.0996381	-0.864462	-0.684723	-0.976304	1
peak_456	0.573501486986039	-0.158295	0.914616026181043	1.66656871068934	-0.81788	-0.0107686	-1.00182	-1.16593	1
peak_457	-0.624969	0.450951438759615	-1.18207	-1.51853	0.929311544352807	0.209682182393723	0.487631771687497	1.24798816285861	3
peak_458	-0.73671	0.708073404256261	-0.496446	-1.97155	0.900430594492433	0.205685283314079	0.65942269769128	0.731094731083691	3
peak_459	-1.13566	-0.519627	-0.448214	-1.33539	0.580846904548329	0.60131843978561	0.803786121949958	1.45295	4
peak_460	-1.2388	-1.09616	-0.576596	-0.674739	0.87374639220407	1.20779101019533	0.505710250158968	0.999057009347693	4
peak_461	-1.00268	-0.531665	-0.589901	-1.08864	0.427378069492764	0.554151693078305	0.341192024994525	1.89016017845808	2
peak_462	-0.899377	-0.394214	-0.197805	-0.931352	-0.33484	-0.0398327	0.656183382143745	2.14123627812938	2
peak_463	-0.450358	-0.409243	-1.25816	-1.08936	0.178037642044177	0.294723978463262	1.32772431516849	1.40663341471816	4
peak_464	-0.569262	0.0520175227415448	-0.858763	-1.07386	-0.213343	-0.312181	1.16123939886185	1.81415002263023	2
peak_465	-0.869962	-0.815566	-1.04686	-0.690924	0.479800669485779	0.355865021642853	0.906561376729233	1.68108079187238	4
peak_466	-0.911927	-0.521726	-0.536129	-1.23678	0.0617427446007181	0.328942541432483	1.44352435109813	1.37235	4
peak_467	-1.17712	-0.0952784	-0.391023	-1.31265	1.22240593259726	-0.311731	0.982777288547053	1.0826182254964	4
peak_468	-1.10458	-0.370215	-0.0252761	-0.510267	0.42962658286527	-0.889208	0.411454472551039	2.05846348752812	2
peak_469	-1.00987	-0.316844	-0.724662	-1.18468	0.340087974626813	0.133430875730663	1.41240815146392	1.35012134172974	4
peak_470	0.718187646702255	1.36814950179149	1.10392079193455	-1.25787	0.272789577930162	-1.00896	-0.6406	-0.555618	5
peak_471	1.07068479328641	0.400237509333953	0.896927475457623	1.13297159532194	-1.04993	-0.243343	-1.04404	-1.16351	1
peak_472	0.922258078364273	-1.15825	-0.401597	1.24263300474554	-1.13587	1.19127753755264	-0.0343908	-0.626059	1
peak_473	0.353014018348068	-0.202783	1.57770029092833	1.12028228452903	-0.595028	0.0797665415950123	-1.23103	-1.10192	1
peak_474	1.63900098241786	-0.13642	1.11421643576877	0.482361883817455	-0.641238	-0.388365	-0.792529	-1.27703	5
peak_475	-0.354906	-0.211899	-0.542307	-0.960776	1.78047426960678	-1.02872	0.151689730112516	1.16644384506392	2
peak_476	-0.526371	0.546036572945751	-0.210297	-1.87075	0.053633626327731	0.909138954068718	-0.30156	1.40017318139592	3
peak_477	0.977120227396578	-0.93169	-0.175981	1.68583188407404	-0.395862	0.677741109519902	-0.901664	-0.935496	1
peak_478	0.559573052010936	-0.50779	0.912161631619415	1.48564256111272	-0.52863	0.0686107081014474	-0.244282	-1.74529	1
peak_479	0.42940947329683	0.107723278353028	0.549619496885682	1.28128587167196	0.333898431015666	-0.374557	-0.188985	-2.13839	1
peak_480	0.0355240295785747	0.464158807250985	1.61023462784862	0.977214768634343	-0.348895	-0.496148	-0.700261	-1.54183	5
peak_481	-0.633525	-0.270175	-0.954966	-1.33026	0.293533252225592	0.198543085575114	1.14590172064821	1.55094586548792	4
peak_482	0.168668110611848	-0.166331	-0.913748	-1.78857	0.0747999959677522	0.408775736786817	1.48308148815502	0.733319569130467	4
peak_483	-0.00729035	0.221912072651592	-1.11895	-1.68687	0.250373563343622	1.24051629072737	-0.018279	1.11858455991313	3
peak_484	0.665637956194287	-0.197841	-0.390191	-1.8484	-0.0495117	1.04320285274196	-0.493564	1.27067170094136	3
peak_485	-0.874803	0.776879909299877	-1.11817	-1.09094	-0.133017	0.227730087350146	0.525651178445506	1.68667001863978	3
peak_486	-1.27265	0.562842832394281	-1.09655	-0.605052	0.30597373110438	0.469208200848759	-0.141739	1.7779712257163	3
peak_487	-0.510551	-0.487335	-1.00064	-1.18043	0.0268515577061355	0.81574077491432	0.571650052800423	1.76471241101627	4
peak_488	0.219882897772626	0.149510715670961	1.23582862006867	1.40482806801077	-0.540501	-0.0523003	-0.883002	-1.53425	1
peak_489	1.55843988272999	-0.342369	1.28793203164533	0.380710621388816	-0.524651	-0.215085	-0.95342	-1.19156	5
peak_490	-1.25997	-0.0535934	-1.17488	-0.688217	0.836277764329368	-0.0288895	1.02855820553889	1.34070945832923	4
peak_491	0.683391641145033	-1.21602	1.71734732442216	-0.59695	-0.180116	0.867610787230782	-0.363493	-0.911775	5
peak_492	-1.2978	-0.979139	-0.265036	0.00108742837878862	0.0432117882943625	-0.259758	0.922826213278238	1.8346111126184	2
peak_493	-0.55447	-0.70884	-1.09782	-1.09192	0.374255604576086	0.9162735618469	1.56847280289754	0.594043976082619	4
peak_494	-0.378625	-1.04629	0.0101005262856117	-1.09148	0.273344939612832	0.438785165920465	-0.263462	2.05762678803811	2
peak_495	-1.4616	1.08702740211677	-0.248134	-1.02823	0.437507784568393	-0.0203917	-0.280392	1.51420883045531	3
peak_496	-1.31247	-0.671503	-0.302292	-0.314449	1.40731095053532	0.279236768035749	-0.582122	1.49628903857895	2
peak_497	-0.35157	-1.57823	0.336553499238531	-0.277811	0.341058982303062	-0.245121	-0.217707	1.99282384088904	2
peak_498	-0.103548	-0.648586	-0.704811	2.28969918288846	0.100363293149998	0.101858035013812	-0.147963	-0.887014	1
peak_499	-0.926053	-0.932103	0.25191000290685	-0.957167	1.07524000686518	0.131142977363243	-0.370264	1.72729466825215	2
peak_500	-0.33484	-0.245853	0.405373660067818	2.25946857079353	-0.529134	-0.717844	0.0353974816860202	-0.872569	1
peak_501	0.200685107881055	-0.753937	1.82207975450359	1.09635780440381	-0.424907	-1.11649	-0.638735	-0.18505	1
peak_502	0.631814876649048	-0.3101	1.14334670780526	1.3194306692183	-0.00498806	-0.555787	-0.530857	-1.69286	1
peak_503	-0.209112	-1.5924	0.485684858662985	-0.335359	0.521899633768927	1.78886260406555	0.10739309042368	-0.766972	6
peak_504	-1.03805	-0.870632	-0.193177	-0.804498	1.69261821517028	-0.200027	1.24334046064468	0.170429458285408	6
peak_505	-1.16924	0.116635075237589	-0.651067	-1.43096	0.260211532249513	0.51704886322926	1.04805969400144	1.30930476471588	3
peak_506	-0.917737	-0.562623	-1.12197	-0.892293	0.303912759272477	0.812713748769419	0.868135738497918	1.50986175251881	4
peak_507	-0.786711	0.218847429384714	-0.918296	-1.53734	0.584052906636302	1.0317795954166	0.099647330773911	1.30801582268766	3
peak_508	0.574849065904458	0.470961677251592	1.32981911651477	1.16656691943246	-0.740092	-0.919783	-0.664447	-1.21788	1
peak_509	0.57079474093591	0.859528826788355	1.23186249608779	0.978304651667124	-0.587676	-1.03495	-1.07399	-0.943877	5
peak_510	-0.00502132	-0.54584	-0.00827242	2.36186183142835	-0.319674	-0.568295	-0.0831928	-0.831566	1
peak_511	0.66100200533198	0.371683277172764	1.69307186945305	0.231536249760678	-0.0840881	-0.29325	-1.08543	-1.49452	5
peak_512	0.605419256364163	0.0933336390337942	0.0544211996084923	-1.13612	-0.188925	-0.96718	-0.49055	2.02959714087792	2
peak_513	-0.846534	0.551853218643772	-1.03215	-0.752092	-0.421436	-0.115131	0.700858321848958	1.91462868715414	2
peak_514	0.493614592555354	-0.81021	0.634333104010771	-0.625855	-1.12545	-0.468837	-0.0512559	1.95365532674388	2
peak_515	-0.607507	0.00960895973020877	-0.705476	-1.01744	-0.0955368	-0.641065	1.4842359158715	1.57318376235927	4
peak_516	-1.22686	0.487352293988036	-1.01835	-1.07667	0.834500929565053	-0.0521914	0.668229140843525	1.38398422038181	3
peak_517	-0.753004	-0.931997	-0.851245	-0.635821	0.213292120657675	0.0895885599563055	1.07000528650796	1.79918042858716	2
peak_518	-0.31466	-0.627541	-0.644407	-1.06875	0.80706940291095	-0.724687	1.76766960076053	0.805303162666896	4
peak_519	1.90663592083563	0.710495144503865	0.0523084758541961	0.21123723744611	-0.626579	-0.0655142	-0.992467	-1.19612	5
peak_520	0.330926972831431	1.31651261555708	0.926263713999508	0.566148356824423	0.109012193865531	-0.852319	-0.768884	-1.62766	5
peak_521	0.924305756966588	0.154333161324594	0.940854999789569	1.16358350566395	-0.498529	0.00444776638484064	-1.24753	-1.44146	1
peak_522	0.682868935175026	0.898003219850668	0.549213458425126	0.604338360421545	0.564674292844602	-0.964615	-0.430297	-1.90419	5
peak_523	-0.850131	-0.867846	-1.52803	0.0930322748257409	0.998464744944113	0.0855771186171229	1.16882323756805	0.900107371595397	6
peak_524	-0.70039	-0.623316	-0.669995	-1.12617	0.727195993296855	1.91873612534324	0.0355934253064415	0.438346611795998	3
peak_525	-1.19581	0.216692638290464	-1.25659	-0.995994	0.514174906084912	0.833475680157343	0.611731805466808	1.27231724358803	3
peak_526	-0.364017	-0.550164	-0.307661	-1.56325	0.328496177905176	1.83085583120356	-0.117632	0.743377224043371	3
peak_527	-1.02989	-0.209002	-0.89268	-1.26291	0.70398131882128	0.316792681054765	0.974011081167076	1.39970282695707	4
peak_528	-1.12316	0.231159918559478	-0.83231	-0.824162	0.165113842963667	0.195696658703178	0.130859911310838	2.0567979282331	2
peak_529	-1.13214	0.105856186145149	-0.863336	-0.981011	-0.0496527	0.252575042280804	0.901002309236579	1.76670722904124	4
peak_530	0.233504027185871	-1.0031	-1.32294	-0.554013	-0.0520394	-0.0157006	1.04445199414739	1.6698325085491	2
peak_531	-0.65842	-0.619757	-0.567425	-0.270577	-0.236146	-0.402576	0.435478746347449	2.31942362567428	2
peak_532	1.13163214577402	0.580396416702238	1.45552001738492	0.0260586212821562	-0.491216	-0.284996	-1.11144	-1.30595	5
peak_533	0.413655447625345	0.387820724545059	0.965572591757106	1.4792670908096	-0.502263	-0.436691	-0.677763	-1.6296	1
peak_534	0.371817739348793	1.88730858187939	0.689907714948613	-0.0927022	-0.45665	-0.129881	-1.05167	-1.21813	5
peak_535	0.38802167427821	0.856101441137857	0.75235513366076	1.48802582466868	-0.878157	-0.594638	-0.699236	-1.31247	1
peak_536	0.344263209850438	-0.737882	1.32251196620204	0.259467959506515	-0.122021	1.28066955952117	-0.937476	-1.40953	5
peak_537	0.0892697288431273	0.020276316600835	1.26809485895094	1.35919134155676	-0.610994	0.339227271113139	-1.16365	-1.30142	1
peak_538	0.917137497369168	0.933654305901234	1.55660443871469	-0.4747	-0.424591	-0.358199	-0.977079	-1.17283	5
peak_539	-0.92156	0.0486956870140059	-0.482837	-1.41027	-0.225827	0.572758742271901	0.652094355734473	1.76694357370801	3
peak_540	-0.892078	-0.282327	-0.687497	-0.978126	-0.435672	0.545047595051174	0.875432617365301	1.85521898881783	4
peak_541	-0.752839	-0.86248	-0.59421	-1.1394	0.0915644066740664	0.520266143210892	1.28759103851082	1.4495113765208	4
peak_542	0.943544796160085	1.29743895350045	0.954354547008784	0.264615312266027	-0.477954	-0.74459	-0.836122	-1.40129	5
peak_543	0.972976032532099	0.576018160948892	0.905572395159645	1.16696207616698	-0.803298	-0.710013	-0.764314	-1.3439	1
peak_544	-0.8788	-0.87486	-1.0821	-0.0563006	0.19981654611214	-0.207241	1.47985904709729	1.41963095108284	2
peak_545	-0.939222	-0.707792	-0.230144	-1.11661	1.45452225245206	0.749414659885855	-0.41993	1.20975866290021	3
peak_546	-0.380781	0.351583606984448	-0.934	-1.47652	0.257855004617851	0.800526450738639	-0.313718	1.69504890541753	3
peak_547	-1.13654	0.463838730597539	-0.864793	-1.44712	0.466760181476825	0.477760518808166	1.26905362515505	0.771036848285832	3
peak_548	-0.929322	1.08508474594853	-1.01924	-1.46559	0.365101984865363	0.849836493685581	0.941746293060167	0.172391023960445	3
peak_549	-0.836145	-0.630498	-1.03982	-0.583935	0.759356918126236	-0.321993	0.951339578200809	1.70169713648216	2
peak_550	0.142115336133025	0.94294470179553	-2.06286	-0.229247	-0.015334	-0.417774	0.45751854028325	1.18263461456095	3
peak_551	-0.983871	0.367777137344781	-1.26188	-0.642509	1.30316490391195	-0.288366	0.0540372086836985	1.45164408651343	3
peak_552	-1.03539	0.0330132110845396	-0.764403	-1.26138	-0.194993	0.674397311912866	1.34699585413415	1.20176546901635	4
peak_553	-0.733338	-0.453807	-0.986341	-1.24174	0.604518853963716	0.245254077130352	1.39477505833134	1.1706802659157	4
peak_554	-0.68781	-0.37652	-1.46343	-0.945413	0.830510625352486	0.84532704011596	0.49233346237528	1.30499614486853	3
peak_555	-1.5763	0.649034342319307	-0.699104	-0.612001	1.2553550287388	-0.401048	1.20980276079468	0.174259551300515	3
peak_556	-1.18933	0.0155406599715719	-1.05468	-1.09247	0.384018853253214	1.13106695015868	1.23617026712214	0.56967510243725	3
peak_557	-0.471404	-1.22026	-0.558928	-1.30574	0.875482409593101	0.677932004236016	1.1420025178323	0.860910413780085	4
peak_558	-0.948914	0.202966383365087	-1.06146	-1.32286	0.947652239428554	0.315612585373826	0.463797349479405	1.40319804364825	3
peak_559	-1.02851	-0.0682672	-0.984731	-0.709427	-0.368662	0.519557998087676	0.784397773510247	1.85563931665813	4
peak_560	-0.193997	0.158456337700843	-1.32619	-1.26384	-0.0200676	0.0519050152399	0.969507326852408	1.62423193739065	4
peak_561	-0.778244	0.203897788866216	-0.367372	-0.916555	-0.146563	0.0785233979819082	-0.358726	2.28503756814397	2
peak_562	-1.04492	-1.09604	-0.496568	-0.324439	0.109241431740928	0.0870216989890062	0.877421335514042	1.88828	2
peak_563	-0.498639	-0.71919	-1.05206	-0.800274	0.667668012551992	-0.213287	0.771972040389769	1.84381123974954	2
peak_564	0.33687659499155	1.96904849748061	0.406595748404122	0.341503319699202	-0.469527	-0.633543	-0.657299	-1.29365	5
peak_565	1.54721240807467	0.852938914729415	0.614336345254754	0.510785106992856	-0.986112	-0.633489	-0.793461	-1.11221	5
peak_566	-0.248133	-0.794143	-0.850912	-0.216542	0.239718490247294	-1.06076	1.29298740123292	1.63778337560603	2
peak_567	0.514296770803044	-0.730681	0.689960063412279	1.93965343215249	-0.107778	-0.459138	-0.788167	-1.05815	1
peak_568	0.918452804993021	1.48566913976458	0.931815358121927	0.0927554690564202	-0.729447	-0.889268	-0.66893	-1.14105	5
peak_569	0.00548427721467108	1.35087343040804	-1.35601	-1.58082	0.789150288119726	0.246963909900288	0.219995487026376	0.324362122395762	3
peak_570	1.04902438667412	0.951503291001293	0.554222143243111	0.831420956625514	-0.670181	-0.0774786	-1.14641	-1.4921	5
peak_571	-1.0523	-1.13829	0.0644242489547417	0.686478537612022	1.85662606232955	-0.707285	-0.111818	0.402166360058109	6
peak_572	-0.734032	-0.779342	-0.840473	-0.121275	0.985117526373607	-0.0182385	1.9838639162547	-0.475621	6
peak_573	-1.14951	-0.216465	-0.94303	-1.2084	0.603475657039207	1.13141817147255	0.734300685917303	1.04821052129445	3
peak_574	-1.15566	-0.897282	-1.22701	0.13821981016489	0.834866891732501	0.234807864392297	0.569213703346014	1.50284288051643	6
peak_575	-0.815396	-0.750368	-0.794443	-1.1612	0.849345124964481	0.893162384210227	0.30159051780956	1.47731426505832	3
peak_576	-0.878607	0.366088847474507	-0.110314	-1.54227	-0.536802	0.975427481038323	0.165630436785402	1.56084168436538	3
peak_577	-1.15755	-0.159094	-1.10884	-0.944242	0.775134217449872	0.656471344475424	0.419638019732974	1.51847772602901	3
peak_578	-0.689411	-0.722808	-1.06321	-0.989173	0.254825100694778	0.616004140079367	1.09052292089978	1.50324702799668	4
peak_579	-1.21593	0.1174759580725	-0.994961	-0.838206	0.037058103736107	0.147115635051017	1.27907164316298	1.46837733947783	4
peak_580	0.987573721938716	0.369102587078387	0.632223403208029	1.39533893649408	-0.604428	-0.315216	-1.09092	-1.37368	1
peak_581	1.10726099609562	0.179757154446058	1.11674583125706	0.6031372406815	-0.477993	0.187644114960921	-1.06058	-1.65597	5
peak_582	1.03107134754482	-0.0762711	0.314410488350341	1.76348448357314	-0.667898	-0.354156	-0.750871	-1.25977	1
peak_583	1.20814847679095	0.32302233994438	1.33062015030074	0.436039267895543	-0.683896	-0.218036	-0.985892	-1.41001	5
peak_584	-0.262228	-0.298156	0.0842597188946568	-0.401644	0.81317753890243	2.00037736691375	-1.23011	-0.705673	3
peak_585	0.862973957670725	1.20180467674351	1.00511348103629	0.00579425426254367	-0.719432	0.19090855194847	-1.30969	-1.23748	5
peak_586	0.802744688861396	1.14419939754801	0.405210952898131	0.949195829036477	-0.687669	-0.0237852	-1.01746	-1.57244	5
peak_587	0.488488571206644	2.29071110698414	-0.187816	-0.482523	-0.515706	-0.244292	-0.60173	-0.747134	5
peak_588	-1.13295	-0.365387	-0.499567	-1.04467	0.0199537612488335	0.390794678940353	0.756597108920985	1.87522412430598	2
peak_589	-0.975522	-0.854507	0.0707547882969087	-0.706657	0.555823475456715	0.0824249396051867	-0.275247	2.10292906712955	2
peak_590	-0.584886	0.320298098280942	-0.848285	-1.86308	0.597390975080736	0.977663404506496	0.512447279442998	0.888453363947319	3
peak_591	-1.42729	-1.07853	-0.355691	1.07335583908283	0.4168874589224	-0.491121	0.500039116982901	1.36234485027645	6
peak_592	-0.661099	-0.785198	-0.652127	-1.46797	0.955594575228094	0.833423949301442	0.589608388308842	1.18777114678174	3
peak_593	-0.767165	-1.09774	-0.720458	-1.05919	0.577224143631567	0.780712262179898	1.20836667883405	1.07825202147534	4
peak_594	-0.45709	0.151453730564589	-1.07685	-1.13348	-0.0245354	-0.07644	0.640215231587732	1.97672320788143	2
peak_595	-0.798821	-0.36467	-0.471213	-0.716724	0.734729133470743	-0.8295	0.425188966931152	2.02101039148051	2
peak_596	0.187425167720804	0.841338327926979	1.36250322649457	0.430173830357102	-0.261476	0.290431242963568	-1.44036	-1.41003	5
peak_597	0.659356128349227	0.651029569901283	1.82458445008405	-0.573455	-0.201523	-0.167622	-1.02036	-1.17201	5
peak_598	0.760129950089342	1.0367785620021	1.35390083113971	0.0450545110856952	-0.530595	-0.132092	-1.21789	-1.31529	5
peak_599	-0.503311	-1.73533	-0.704818	0.591816019827668	0.445056612299652	1.43615984365202	0.743642018985685	-0.273212	6
peak_600	0.750721052071967	-0.427308	1.93781987711159	0.590344909917304	-0.563492	-0.71862	-0.579036	-0.990431	5
peak_601	0.0604397411866972	-0.0175356	0.218079560681839	2.24882228109166	-1.05483	-0.575904	-0.265514	-0.613562	1
peak_602	0.445568154565312	2.07083286693805	0.382261317517463	-0.0380842	-0.286296	-0.87095	-0.65885	-1.04448	5
peak_603	0.376172214208677	0.242671997447311	2.15582705142891	0.0474690157418438	-0.574549	-0.666207	-0.540258	-1.04113	5
peak_604	1.05951608870507	0.655592813642639	1.33160846549353	0.470213430424664	-0.842683	-0.861459	-0.483302	-1.32949	5
peak_605	-0.242767	0.645422788557463	-0.997079	-1.4145	0.223997613879049	-0.434418	0.466289621024351	1.75305402380736	3
peak_606	0.702913848084555	0.218491452700629	1.2464616562382	1.04594351225464	-0.744743	0.0276930693592947	-0.985518	-1.51124	1
peak_607	0.904745996677692	1.06625371197779	0.495120088641153	0.831923123445901	-0.514065	-0.013608	-1.43702	-1.33335	5
peak_608	0.568570415726439	0.0986481638381186	1.15284799127962	1.48138966840154	-0.683906	-0.488243	-0.772815	-1.35649	1
peak_609	0.484056349690865	-0.217261	0.908933936317435	1.85717923658541	-0.626481	-0.64207	-0.679693	-1.08466	1
peak_610	1.54912066772461	0.8592061080719	0.118880570959419	0.663909354648499	-0.815759	-0.119541	-0.82544	-1.43038	5
peak_611	-0.488129	-0.813916	-1.30246	-0.903318	0.907284587796446	0.297990346934562	1.26094655997022	1.04160189681767	4
peak_612	-0.670933	-0.0159411	-0.639779	-1.38392	0.591584689689892	0.309753704863075	-0.130389	1.93962083028256	3
peak_613	-1.30657	-0.356461	-0.47357	-1.19544	0.649707677156355	0.216450490530198	1.2730809654777	1.19279819174497	4
peak_614	-0.784391	-0.149539	-0.98383	-1.03784	0.344210478960487	-0.136621	1.8236867728117	0.924318981075846	4
peak_615	-0.862226	-0.578269	-0.770318	-0.212012	-0.351474	0.423498879493752	0.122354378514777	2.22845	2
peak_616	0.458249199836208	0.234838084430731	0.909460461652007	1.67836572100154	-0.641249	-0.421378	-0.964797	-1.25349	1
peak_617	-0.802363	-1.35997	0.362142942853771	-0.547717	1.59790775737943	-0.325673	-0.10932	1.18499720839779	6
peak_618	0.964227332599388	0.994459427973033	0.822283220012344	0.484108822126048	-0.298296	-0.167358	-1.13949	-1.65993	5
peak_619	0.023705674043245	0.36822587179277	0.966330270795351	1.72653829971188	-0.880805	-0.318881	-0.558638	-1.32648	1
peak_620	0.541376427306952	0.658384082441345	0.6502318241771	1.49046618724184	-0.827365	-0.365468	-0.571367	-1.57626	1
peak_621	-1.06165	-0.658236	-1.34738	-0.429741	0.787056699020083	0.468094197999563	0.911151406159748	1.33069937265676	4
peak_622	-0.82415	-0.537591	-0.917432	-0.805419	0.54606140697395	0.195575582738048	0.31700867024912	2.02594734299339	2
peak_623	-0.63947	-0.665926	-0.65092	0.942788249743154	-1.00948	-0.544588	1.61785554020715	0.949736443789581	6
peak_624	1.41661682654965	1.52286824554856	0.127944399281166	0.0372450823489801	-0.801325	-0.902558	-1.0309	-0.369888	5
peak_625	0.723853677339045	-0.0137232	0.669809081834375	1.82117089818989	-0.748012	-0.715704	-0.614221	-1.12317	1
peak_626	0.374066160101954	-0.422375	1.28876791204296	1.58911055841567	-0.20008	-0.685187	-0.753282	-1.19102	1
peak_627	1.48360166045156	-0.356143	0.183879524891892	1.54546358752072	-0.471058	-0.909099	-0.502503	-0.974142	1
peak_628	-1.01755	-1.56844	-0.599653	1.51427048955991	0.332862469585952	0.755902369130781	0.284887048372364	0.297722363453209	6
peak_629	-0.706808	-1.13871	-0.701426	-0.564704	1.00583195558967	-0.391888	1.48158189017721	1.01612416530545	6
peak_630	-0.884216	-1.06378	-0.866931	0.325396905925271	1.31021629187602	-0.667104	1.34909501898679	0.497322805362225	6
peak_631	0.802102533828371	0.316098300662901	1.80695637271628	-0.632058	0.0979630322853101	-0.178562	-0.879242	-1.33326	5
peak_632	-1.0686	0.0889680611102406	-1.23437	-1.0785	0.454981613922282	0.680201402593809	0.789996657846069	1.36732216672762	3
peak_633	-1.03501	-0.41651	-1.17945	-0.832636	0.362385455574331	0.573072961359727	1.17630963498276	1.35183434108019	4
peak_634	-1.0047	0.130603842314381	-0.929944	-1.50028	0.621341244026813	0.695486577537002	0.912928878192521	1.07456163971713	3
peak_635	-0.916052	-0.229473	-0.5313	-1.1262	1.90324730565039	0.284816874630355	0.884122835548436	-0.269166	3
peak_636	-1.51891	-0.307073	-0.762071	-0.91271	0.96446448396225	0.57715257829749	1.01426176513833	0.944884200536291	4
peak_637	-0.796028	0.198568411881947	-0.679627	-1.79932	1.09882379242027	0.682464793240633	0.407091458975756	0.888022633907204	3
peak_638	-0.617505	-0.302039	-1.30105	1.85821327709434	-0.840541	0.0878203926141511	0.708911936993002	0.406191140960583	6
peak_639	-0.470273	0.188663764949652	-1.21327	-1.52633	0.338142885896699	0.625242788094793	0.629596261295086	1.42823582129385	3
peak_640	-0.871207	-0.411573	-0.738772	-1.19312	0.27563968627944	0.150940286805403	1.15238550090507	1.63570604123953	4
peak_641	-0.478745	-1.60572	0.045639263047185	-0.380262	0.351673893769941	0.803433514656741	-0.481068	1.74504579253307	2
peak_642	-1.11894	-0.516238	0.017260810291798	-1.32123	0.358969958854479	0.0183189763718966	0.877966493797309	1.68389381919552	2
peak_643	-1.51652	1.55862511455056	-0.593456	-0.951486	0.279735958780253	0.127836702355141	0.148295616325006	0.946969300103877	3
peak_644	-0.733618	0.21604449588884	-1.10435	-1.17106	0.580702551391534	-0.347517	1.06787926887916	1.49191655817016	4
peak_645	0.0255931824982338	-0.873342	0.00315609541388201	-0.718014	-0.664443	-0.349246	0.329253076983837	2.24704250011069	2
peak_646	0.14387702252278	0.697371504422113	-2.08801	-0.018913	-0.0726098	-0.555931	0.836501818172398	1.05771393443025	4
peak_647	0.240897666726664	2.28921080369472	-0.331014	-0.175672	-0.0934778	-0.269948	-0.604558	-1.05544	5
peak_648	-1.41653	-0.423482	-0.660409	-0.770667	0.637336184992085	0.626223429351853	0.307122012401429	1.70040285866707	2
peak_649	0.591689872017626	-0.179276	0.301610725335478	2.03757206238999	-0.445197	-0.963388	-0.25501	-1.088	1
peak_650	0.630382843620825	-0.209231	0.844112179830352	1.82063683058956	-0.559995	-0.86241	-0.618861	-1.04463	1
peak_651	0.501854563401791	-0.68786	0.746510415688845	1.86662074254349	-0.651385	-0.924422	0.11849557811293	-0.969815	1
peak_652	0.376292713501019	-0.0443172	0.672910993044963	1.99134676716349	-0.898089	-0.512846	-0.555997	-1.0293	1
peak_653	0.905878145134429	-0.00688259	0.342416327311144	1.84485002363564	-0.8854	-0.548312	-0.503338	-1.14921	1
peak_654	0.527315666662017	0.023588553489654	0.441493726083184	1.9365724822578	-0.371881	-0.958444	-0.329531	-1.26911	1
peak_655	0.514695856063859	-0.245794	0.0634454136117705	2.21510088375232	-0.419228	-0.788733	-0.483986	-0.855501	1
peak_656	1.07961968353987	-0.172577	0.870388809436429	1.25398106368025	-0.175333	-0.92529	-0.363849	-1.56694	1
peak_657	0.247879128377045	-1.23451	0.103197137656751	1.97612857342027	0.563259798996399	-0.585101	-0.170847	-0.900003	1
peak_658	-1.167	-1.32748	-0.942445	0.368630644181551	0.202433519941211	0.735969979963519	1.08701381575682	1.0428755204514	6
peak_659	-0.72059	0.179627073753065	-1.28955	-0.0206149	-0.315471	-0.710963	1.29747163780175	1.58009210852475	2
peak_660	-0.964357	-0.259986	-1.12404	-1.11441	0.761533084900487	0.367498703678572	0.995366390949836	1.33839559741033	4
peak_661	-0.148857	-0.374613	0.157913948649757	2.36506812873748	-0.73602	-0.661817	-0.130119	-0.471556	1
peak_662	0.143847726980061	0.00529025754153251	-0.370743	2.31055635925663	-0.451697	-0.68083	-0.0433413	-0.913083	1
peak_663	-0.836054	-0.135221	-1.63562	-0.478797	0.588825126757531	0.0466963722883755	1.10746821021818	1.34270219754951	4
peak_664	-0.310349	-0.815724	-1.00075	-0.280244	0.296833757065355	-0.832502	1.3177110440391	1.62502511391673	2
peak_665	-1.0519	-0.151543	-0.491618	-0.395375	0.510363884709743	-1.09197	0.861780964644921	1.8102523681852	2
peak_666	0.940141433963797	-0.262005	-0.310383	2.03840961496585	-0.287166	-0.887649	-0.326241	-0.905107	1
peak_667	-0.57592	-0.831795	-0.304026	-0.749739	0.629995105161639	0.0778831618103043	-0.423463	2.1770649176322	2
peak_668	1.0813601634268	-0.0607092	1.3692765920773	0.944069633938257	-0.739102	-0.499536	-0.860977	-1.23438	5
peak_669	1.15188871004101	0.450339797858557	1.02616065870505	0.939663370550023	-0.930719	-0.508368	-0.796667	-1.3323	5
peak_670	0.0504478458681525	0.81071651667532	0.183549910106202	1.78711313663611	-0.846563	0.166329151438548	-0.91191	-1.23968	1
peak_671	0.40882939607943	0.755043853645663	0.841891741246847	1.35606918897313	-0.73361	-0.157755	-1.0112	-1.45927	1
peak_672	0.858138957773404	0.141029489346094	-0.379433	1.1062296011301	-0.127132	1.02932751152264	-0.897724	-1.73044	1
peak_673	0.829915738118001	1.38506553653393	0.659125564822426	0.615377601744887	-0.936037	-0.26361	-1.0663	-1.22354	5
peak_674	-0.752153	-1.14858	0.0859645343127949	-0.93684	1.47137064193881	0.0163467914807206	-0.163685	1.42757720428778	2
peak_675	-1.7813	-0.100349	-0.153603	-1.10665	0.692617525262288	0.926660679247366	0.949770013418271	0.572852044411499	3
peak_676	-0.78117	-0.938044	-0.70205	0.0947880195757366	0.290550539624628	-0.639214	0.653175011253844	2.02196370757104	2
peak_677	-0.520511	-0.796513	-0.279776	-0.879689	-0.0914336	-0.515484	1.21404284283968	1.86936441880732	2
peak_678	-0.84215	-0.589071	-0.353972	-1.11433	0.661399301851288	-0.373904	0.763722837754282	1.84830397641994	2
peak_679	0.142253410197005	-0.866222	0.27415888926584	2.11131627759568	-0.828279	0.356299493904976	-0.298014	-0.891513	1
peak_680	0.29572627833035	-0.911911	0.310366854159963	1.99920565507074	-0.580289	0.537342914817911	-0.811774	-0.838668	1
peak_681	0.802979768706992	-0.587916	0.743272695754402	1.78762018592071	-0.273257	-0.630408	-0.706164	-1.13613	1
peak_682	-0.687488	2.27264909943596	0.312739163150246	-0.999789	-0.0895253	-0.212115	-0.167571	-0.4289	3
peak_683	-0.187319	-0.601165	0.34676076085581	-1.42381	0.186108305836799	-0.530178	0.183075998327637	2.02652431494502	2
peak_684	-1.32154	-0.675872	-0.059858	-0.982757	0.174895988847345	0.9839660497926	0.212857487849127	1.66830723307554	2
peak_685	1.0973922992769	0.245209972801953	0.193171383249193	1.52500095532206	-0.954963	-0.262272	-0.333297	-1.51024	1
peak_686	-1.01096	-0.556317	-0.702845	-1.29262	0.997831827218814	0.46839287258333	1.26139215917659	0.835127131720918	4
peak_687	-0.412059	-1.259	-0.592285	-0.640683	0.447163370307699	0.126409549154153	2.04625003626067	0.284205577132479	6
peak_688	-0.697659	-1.28191	0.397194587412706	-0.771094	1.89445098209217	0.0178098220658192	-0.243635	0.684842529769819	6
peak_689	1.00207784340326	-0.265742	1.91209381034138	0.15191794771621	-0.351739	-0.529299	-0.971622	-0.947688	5
peak_690	1.1120492605423	-0.457323	1.71730367395075	0.489190467143258	-0.469391	-0.400679	-0.959856	-1.03129	5
peak_691	0.378792059392433	0.468850512633423	1.16586869623151	1.40081992270783	-1.20204	-0.45661	-0.632332	-1.12335	1
peak_692	0.535511700361846	1.43213464894623	0.560223030640677	1.0360727895454	-0.716785	-0.750712	-1.04429	-1.05215	5
peak_693	0.644663536153452	-0.0392216	-0.416279	1.77641932977481	-1.49707	0.570130090489313	-0.247055	-0.791584	1
peak_694	1.59177827728358	0.793712186485501	0.19712987577223	0.317909798385024	-1.26277	0.302906985791122	-0.71844	-1.22223	5
peak_695	0.0654948735938051	-0.285617	-0.13166	-1.81775	-0.377464	1.07825662315409	-0.0430763	1.51181946179105	3
peak_696	-0.480952	-0.211235	-0.351037	-0.0302766	-1.10877	-0.7177	0.87967065484471	2.02030408316698	2
peak_697	1.05910410177146	1.09597212707799	1.03449706091295	-0.170717	-1.07329	0.119109374511223	-0.658013	-1.40666	5
peak_698	0.638196561062015	0.615813086449969	1.23728964249685	0.730559944823539	-0.785088	0.0975623286678697	-0.87247	-1.66186	5
peak_699	-0.0320276	0.194244425692229	1.09431487632732	1.38572067437025	-0.967264	0.444261811752354	-0.577485	-1.54176	1
peak_700	-1.39025	-0.295316	-1.17647	-0.540139	0.4139730494708	0.694818597536222	1.04618103973339	1.24720409127851	4
peak_701	-1.04552	-0.123857	0.406237805597536	-1.60186	0.0809220278308674	-0.105052	0.81442498197957	1.57470408879497	4
peak_702	0.826983304887847	0.913105285937534	1.52653941585335	-0.407137	-0.231868	-0.302674	-0.899618	-1.42533	5
peak_703	0.218870950706079	2.08173651610886	0.664291228551918	-1.15364	-0.349377	-0.540232	-0.398913	-0.522737	5
peak_704	1.13994230805109	0.44423908996583	1.29758872530181	0.513692813875115	-0.664159	-0.273568	-1.13041	-1.32732	5
peak_705	-0.824876	-1.19403	-0.459864	-0.64466	0.108312599328906	0.102610216562546	1.41622893402571	1.49627774557046	4
peak_706	-0.731002	-0.331288	-0.927335	-0.965025	1.0660774782802	-0.511078	0.820499262550625	1.57915151951377	2
peak_707	-0.121055	-2.15266	-0.210746	-0.050526	0.491746963123793	0.970585290290619	1.05848315939597	0.0141705941618529	6
peak_708	0.518107148748548	0.0405152214265552	0.31213112531289	2.07330512940262	-0.886275	-0.444879	-0.648699	-0.964206	1
peak_709	0.454957372326017	-0.0623422	0.815173093289759	1.83119559966636	-0.742816	-0.434599	-0.544798	-1.31677	1
peak_710	0.00911480368494438	0.470245861526804	0.368401849240277	2.01505898793857	-0.785005	-0.262025	-0.554933	-1.26086	1
peak_711	-1.10452	-0.739422	0.166930174236905	-0.161983	2.13420801619668	-0.613066	0.473549346845721	-0.155695	6
peak_712	1.15809226528799	0.110403915828939	1.03977723003953	0.796315056131397	-0.23146	-0.158026	-1.06864	-1.64646	5
peak_713	1.11019442522939	0.430940219576748	1.03773054224637	0.949642731448734	-0.699217	-0.411991	-1.10201	-1.31529	5
peak_714	1.57420088076558	0.136385173320287	0.886060081267256	0.534901108704451	-0.786507	0.0253115174442193	-1.22731	-1.14304	5
peak_715	-0.864071	-0.523564	-0.657279	-1.11788	0.0546956016896992	0.634386824545647	0.591666574577953	1.88204319827916	2
peak_716	-0.663126	-0.297412	-1.36218	-0.852415	0.897635841778862	-0.190935	1.25489333648359	1.21354345251968	4
peak_717	-1.4223	0.144999653059466	-0.96614	-0.518479	0.212442495876736	-0.149912	1.20337977126225	1.49601259426261	4
peak_718	-1.28335	-0.519809	0.046076159720907	-0.923048	-0.436199	0.380032453928278	1.09398304861576	1.64231115610283	4
peak_719	-0.0715604	-2.26455	0.0875106440240805	-0.181642	0.109667567716809	0.675313311629359	0.775193771499418	0.870070625245835	6
peak_720	-0.407163	-0.79392	-0.793677	-1.28639	0.832855561193956	-0.0552429	1.0412274876854	1.46230646979897	4
peak_721	0.739853475150955	-0.907791	0.398437241547523	-1.28987	-0.109688	-1.01879	0.668044747267833	1.51979686232948	2
peak_722	-0.275746	0.36293404273062	-0.93025	-1.566	0.617362415921975	-0.486873	0.778446447736942	1.50012321279457	3
peak_723	-0.901798	-0.106874	-0.754439	-1.2486	-0.0333314	0.219393372035573	1.46660405691632	1.3590418267553	4
peak_724	-0.571023	-0.805365	-0.353981	0.352879840025156	-0.644546	-0.657982	0.522737579470842	2.15728020663923	2
peak_725	0.967451409888967	0.207463857541702	0.737379990878089	0.890962232993548	-1.91603	0.410998638579223	-0.631009	-0.667212	1
peak_726	-0.679115	-0.17805	-0.479946	-0.79716	-0.326039	-0.688028	1.80393475047677	1.34440440011734	4
peak_727	1.0243726800694	0.255362895500199	0.758125801028685	1.25415674090928	-0.883746	-0.129956	-0.72411	-1.55421	1
peak_728	1.53163669421738	0.25152913955371	0.928700868678205	0.706193989547624	-0.91475	-0.384449	-1.04779	-1.07108	5
peak_729	0.991503010252423	0.164589720595824	1.56133039259832	0.544811060955175	-0.964199	-0.571236	-0.359241	-1.36756	5
peak_730	-1.43555	-0.278943	-0.512916	-1.09686	0.525267183791604	0.879796738717889	0.45782009232542	1.46138626870801	3
peak_731	-0.887201	1.07758456968693	-1.00109	-0.83103	-0.697146	-0.0477963	1.29935424959737	1.08732464599813	4
peak_732	-0.928592	0.551522863874366	-1.81521	0.559387917173802	-0.035923	-0.343939	1.20694867712858	0.80580577330268	6
peak_733	-1.0114	-0.548918	-0.7208	-1.11743	0.219568576642412	0.487767724759925	1.33746196411948	1.3537468984996	4
peak_734	-0.819666	-0.581843	-0.731115	-1.30543	0.294481102519874	0.683050754611654	0.93822614257627	1.52229563722601	4
peak_735	-0.635107	-1.6609	-0.50151	-0.574033	0.427534496316398	0.908101810764294	0.720371972134532	1.31554209277843	4
peak_736	-0.518828	-0.402758	-0.230402	-1.39696	-0.687124	0.452934220157212	1.47464936983071	1.30848819952416	4
peak_737	-0.93687	-1.06846	-0.24928	-0.185741	1.00069021889114	1.8874745582883	0.107616462547072	-0.555427	6
peak_738	-1.28226	-0.040537	0.0495342038117957	-1.16858	1.80014880043237	-0.0250107	-0.177895	0.844594096535163	3
peak_739	-1.04557	0.412416055647085	-0.829496	-1.14403	-0.219563	0.357485072151752	0.726234318294924	1.74252701733686	3
peak_740	-0.699938	-0.648062	-1.10506	-0.874774	0.408229961432117	0.118533234007264	1.40063485154463	1.40043900909091	4
peak_741	-1.78037	0.190180370232067	-0.872546	-0.647526	0.541395891870193	0.593290598020729	1.07985650087832	0.895715312328162	4
peak_742	0.586561189817443	0.0636758256901539	1.94694595256885	0.405725510927532	-0.708176	-0.279578	-0.799517	-1.21564	5
peak_743	-0.579745	-0.514224	1.19145376083606	1.94436721315007	-0.714224	-0.321718	-0.702702	-0.303208	1
peak_744	-0.495147	-0.375101	-1.43604	0.14903717452858	-0.00785214	2.11993537927178	0.153921600255188	-0.108755	6
peak_745	1.11216545428312	0.516085845734562	1.56234345624679	-0.204828	-0.928289	-0.0145369	-0.841004	-1.20194	5
peak_746	0.614625415178196	0.728663880860042	1.44327300610455	-0.333749	-0.377086	0.530728531935156	-1.10805	-1.4984	5
peak_747	1.81009141050066	0.192520418062001	0.850145039978471	-0.178747	-0.563909	0.163364594456471	-1.17417	-1.09929	5
peak_748	0.338260555274474	1.20657957157815	1.30530913850634	0.592393146836042	-0.706921	-1.20603	-0.410596	-1.119	5
peak_749	0.163768089184015	0.309233335633853	0.172275266999828	2.00916240035234	-0.626472	-0.0843906	-0.460511	-1.48307	1
peak_750	-0.465413	-1.98394	0.0973610625782218	-0.251927	1.41388316882942	0.353935112973468	0.805699961246888	0.0304039821694787	6
peak_751	-1.22578	-0.265393	-0.912562	-1.11991	0.795527872050442	0.766812523619835	1.29355730874604	0.667752818787291	4
peak_752	0.418206170457845	0.0476602053499569	1.14704092961479	1.23527709636336	-1.10267	0.147253414384006	-0.256323	-1.63645	1
peak_753	0.665765348931368	0.510045412802573	1.13222283301507	0.895662345665619	-0.705688	0.173788924288989	-1.09608	-1.57571	5
peak_754	0.845304366733573	-0.29483	-0.0205322	2.05858824787319	-0.223851	-0.867848	-0.612756	-0.884075	1
peak_755	1.14123237717182	0.318946085546279	1.31126527868516	0.462774571697056	-0.741717	-0.0651134	-0.929269	-1.49812	5
peak_756	1.36869339155641	0.107063544035911	1.57889112763867	-0.113039	-0.448855	-0.431989	-0.808934	-1.25183	5
peak_757	0.0711830309531009	2.14305759938921	0.462093154624486	0.202936303895805	-0.766818	-0.531922	-0.672929	-0.907601	5
peak_758	0.903434087867805	0.637149435850207	1.62007330203779	0.205636355219716	-0.798026	-0.431026	-1.11549	-1.02175	5
peak_759	-0.621834	-1.0829	-0.910796	-0.628037	-0.130669	0.698670858519949	1.08077323824168	1.59479609734376	4
peak_760	0.702712521698441	0.156705146892144	0.873063310771407	1.53557472554138	-0.496157	-0.319406	-1.17213	-1.28036	1
peak_761	0.543825641344197	0.44911977235022	1.1312903117405	1.22039980728585	-0.538349	-0.198082	-1.26583	-1.34238	1
peak_762	0.814631064239771	0.0572656716023452	0.925287455601091	1.18335166824642	-0.494692	0.243367628411099	-1.20909	-1.52013	1
peak_763	-0.661137	0.249962599431896	-2.04185	-0.234504	0.69495514636835	0.168892784506703	0.686156888259018	1.13752575418187	3
peak_764	-1.07532	-0.413643	-0.723051	-0.9803	0.529223132252073	0.520478170242858	0.25203530115441	1.89058014536826	2
peak_765	0.698156877875236	1.14083106807995	0.712121174428956	0.72449516946639	-0.656219	0.0399900300417142	-1.0051	-1.65427	5
peak_766	-0.346186	-0.6093	0.535985172468291	2.15535481181229	-0.900738	0.210071287502123	-0.227291	-0.817896	1
peak_767	0.785519769558817	-0.586786	0.700876279080439	1.86021509034937	-0.691108	-0.444172	-1.02735	-0.597191	1
peak_768	0.510258864545553	0.0308927926558348	1.14167510990162	1.46622418424907	-0.670345	-0.129385	-1.00191	-1.34742	1
peak_769	-1.47052	-1.27262	1.06430073685535	1.00275208256533	0.836016481835927	-0.236128	-0.363254	0.439455526622019	6
peak_770	-0.89769	-1.73492	1.18272983981789	1.03087989595931	0.517126914504579	0.441321453677567	-0.509481	-0.0299704	6
peak_771	1.10435440308615	1.25981734507007	0.855386204580566	-0.401424	-0.378886	0.0494195400245304	-1.41419	-1.07447	5
peak_772	-1.29345	-0.11147	-0.445363	-1.01256	-0.188957	0.418171356654091	0.862729579193694	1.77089546385592	4
peak_773	-0.734842	-0.325349	0.497244023531814	-0.886765	-0.508153	-0.265793	-0.010525	2.23418316651598	2
peak_774	1.05234405094356	0.338473372072245	1.36674163962874	0.42057059629042	-0.514699	-0.0312216	-1.27742	-1.35479	5
peak_775	0.527233216069707	-0.154953	1.14210521601706	0.906579802326923	-0.165395	0.625858010799455	-1.41468	-1.46675	1
peak_776	0.990597022945538	-0.601834	1.0644776485352	1.45812127984561	-0.29148	-0.750258	-0.963873	-0.90575	1
peak_777	1.19522154932026	0.75642823464591	0.0462641090960675	0.710995862228068	-0.00801094	0.241747422240235	-1.24382	-1.69883	5
peak_778	-1.12599	0.000176605859644605	-1.32827	-0.723837	0.81422579188136	0.695208511594989	0.161308155374628	1.50718185127933	3
peak_779	-0.955343	-0.571112	-1.37096	-0.637348	0.90913322989526	0.543329323909448	0.736442290302133	1.34585719801038	4
peak_780	-0.916887	0.37840753889136	-0.622788	-0.940917	1.93431765513786	0.164765881559198	0.69947563424253	-0.696376	3
peak_781	-1.4848	-0.855495	-0.129842	-0.316404	1.8855611804562	0.409196171748861	0.472631338190477	0.0191513814076054	6
peak_782	-0.0664063	-0.17285	-0.305678	-1.63711	0.116542120218095	-0.304819	0.386284166615601	1.98404096820257	2
peak_783	-0.68518	0.366709022589849	-1.0809	-1.34204	0.190228668046856	-0.0518086	1.3003843504041	1.30260294261157	4
peak_784	-0.631081	0.0552267965076389	-0.987433	-1.1912	0.152708608266038	0.140256587078741	0.478371225253636	1.9831487923799	2
peak_785	-0.43377	-0.963936	-1.45004	-0.17196	0.500990432465511	1.06552552550488	-0.08219	1.53538020692125	2
peak_786	-0.41929	-0.0560571	1.53036178857487	1.34183767689192	-0.427363	0.221710148592115	-0.943865	-1.24733	1
peak_787	0.300092319527908	-0.892124	0.57225074328843	2.11723456706301	-0.396095	-0.583101	-0.257667	-0.860591	1
peak_788	-1.42212	0.0603541244942597	-0.0914707	-1.27799	1.15607349500856	1.24135	-0.279833	0.613636859965804	3
peak_789	0.0415774827796261	-0.369684	-0.0527909	-1.83597	0.975662808877114	-0.724011	1.18370820019823	0.78150803776245	4
peak_790	0.482278208310338	-0.516642	-1.1898	-1.15703	-0.259907	-0.0332169	1.11189235828487	1.56242777727535	4
peak_791	-0.347351	-0.766377	-0.277432	-0.730126	-0.0937876	-0.570771	0.536500102489032	2.24934493264477	2
peak_792	-1.02199	0.0959998780389415	-1.2925	-1.08785	0.586448236349323	1.15047327951068	0.473848823295285	1.09557657199049	3
peak_793	0.381949313878733	-0.86667	0.970828725580991	1.65536864418209	-0.235811	-0.161756	-0.232478	-1.51143	1
peak_794	-0.214859	-0.835843	-1.46552	1.79300608325006	0.694328749622233	-0.0627645	0.494354104083082	-0.402704	6
peak_795	-0.944856	-0.0765339	-1.12159	-0.896386	0.469440343973642	0.213971535541589	0.471402684714018	1.88455225121062	2
peak_796	1.03867015300152	-0.45501	0.763607090220803	1.51466562714185	-0.131214	-0.501717	-0.909974	-1.31903	1
peak_797	-0.419663	-0.442036	0.148610770393575	2.17026535426653	-0.954256	-0.235384	0.535018389925709	-0.802556	1
peak_798	-0.523889	-0.310291	-0.143953	2.39602779441224	-0.660199	-0.566622	0.119416613209321	-0.31049	1
peak_799	-0.155621	-0.715753	-0.0790472	2.3086434165212	-0.638464	-0.766096	0.279863511625979	-0.233526	1
peak_800	-0.369886	-0.495969	-1.32343	-0.38068	0.947512041239231	-0.851849	1.1024048330926	1.37189559109574	2
peak_801	-0.743214	-0.219499	-0.31421	-0.556605	-0.420227	-0.658363	0.700854825263556	2.21126338869356	2
peak_802	-0.359064	-0.91221	-1.17897	-0.656163	0.0163025528695021	0.368187544016788	0.926110904001565	1.79580558701651	2
peak_803	-0.774342	-1.28158	-1.34639	0.332228782786853	0.569798026705295	0.677596733329741	0.469798035023123	1.35288584055275	6
peak_804	0.548461429837618	1.18270555613833	-0.509302	-1.23956	-0.259041	-0.777674	-0.539733	1.59414642263966	3
peak_805	1.33803525366627	0.80242815994207	-0.268417	-1.48415	-0.68229	0.549799501464179	-0.991011	0.735606519762137	3
peak_806	0.186337258288774	1.25733075694303	0.337705319416889	-2.14599	-0.570497	0.241807115904499	0.203847951768031	0.489462088329632	3
peak_807	0.815689503427186	0.321473642428536	1.22884815671963	0.668313593911675	-0.315082	-0.065521	-0.756815	-1.89691	5
peak_808	0.761454559616671	0.00947387584263371	-0.0329982	2.02933509614399	-0.176371	-0.752515	-0.836718	-1.00166	1
peak_809	-0.278259	-0.591363	-1.29788	-0.588762	0.850209910079977	-0.53559	0.695836635723227	1.7458046541237	2
peak_810	1.67949331000948	0.432144538478198	1.06037064067774	-0.593342	-0.306065	-0.0743888	-1.11952	-1.0787	5
peak_811	1.56781608476069	0.197066438708053	0.677461807746175	0.706921906121972	-0.561918	-0.118221	-1.52301	-0.946119	5
peak_812	1.38482465314069	1.45334182078185	0.574415674178648	-0.851947	-1.05659	-0.405741	-0.671917	-0.426384	5
peak_813	0.40870574901666	1.70378604879247	1.09099060309672	-0.496707	-0.742174	-0.32093	-0.327645	-1.31603	5
peak_814	-0.929066	0.331721867847579	-0.670959	-1.33558	0.964074498173982	-0.0113867	-0.0404429	1.69163684261686	3
peak_815	1.52193261548926	-0.0725775	1.38092836226545	0.153614997686459	-0.805276	-0.929766	-0.147387	-1.10147	5
peak_816	0.332410174884038	-0.0509115	0.744704371300365	1.97039798913651	-0.493401	-0.585799	-0.846808	-1.07059	1
peak_817	0.60364644375983	0.304608342287432	0.810221832845251	1.34474133550355	-0.180928	-0.265524	-0.783471	-1.8333	1
peak_818	0.711355330800939	0.253104589010843	0.494760276114055	1.5486035412653	-0.534826	-0.255719	-0.409584	-1.8077	1
peak_819	0.5025084875556	0.828099256365517	0.939609079265829	0.883617696749481	-0.751231	0.212273054189973	-0.877384	-1.73749	5
peak_820	1.62997715003983	0.0730045951908784	0.729588766082555	0.84038080314387	-0.70281	-0.35793	-0.982999	-1.22921	5
peak_821	0.69926463311218	0.271865111853475	-2.00685	0.66250494050801	-0.308427	0.972227374842325	0.521112806871448	-0.811701	6
peak_822	0.603502256428549	0.539344924536951	0.734093880700593	1.58426939871518	-0.47069	-0.784476	-0.989399	-1.21665	1
peak_823	0.599520500143679	0.751231885352343	1.31322117699245	0.831876831415309	-0.332245	-0.943093	-0.7984	-1.42211	5
peak_824	-0.410166	0.327459076319003	0.0443185990651902	-1.84239	-0.126202	-0.442804	1.46516524834505	0.984616363027337	4
peak_825	-1.08964	-0.879186	-0.89241	-0.839593	0.947169837827478	0.710083942425401	1.17822	0.865360923562718	4
peak_826	0.199411509721297	0.538103951936061	0.0671591985564225	1.7826045901862	-0.491027	0.309117006096752	-0.842874	-1.5625	1
peak_827	0.328082360108486	-0.718715	0.163058708056943	2.27661156004038	-0.264272	-0.738623	-0.480343	-0.5658	1
peak_828	-0.686038	-0.966891	-0.973144	0.244902211605948	0.0488939245408742	-0.408314	0.794554628880187	1.94603661549926	2
peak_829	1.08038165670638	0.944685990213873	0.799118647485439	0.747032836673683	-0.649924	-0.54115	-0.877099	-1.50305	5
peak_830	-1.64215	-0.269235	-0.463408	-0.81538	0.599782924397545	0.219913112329077	0.926820754783903	1.4436599103057	4
peak_831	-0.113418	1.58642507777233	0.879673126164224	0.75763015079754	-0.519346	-1.1452	-0.224765	-1.221	5
peak_832	-1.93001	-0.598348	-0.684449	0.426456767916649	0.863863568401281	0.235406370615331	0.988285519292857	0.698795564364174	6
peak_833	-0.855645	-1.18885	-0.700328	-0.278231	0.674058265468454	1.45041007274755	1.26319349187525	-0.364611	6
peak_834	-0.659174	-0.624962	-0.471973	-1.04397	1.9897596102137	-0.0110647	-0.12114	0.942521187588131	3
peak_835	-0.591781	-1.14021	-1.12385	0.299363721622156	0.31235143746019	-0.459952	1.22565241239665	1.47842042055276	6
peak_836	-0.761708	-0.92695	-0.670848	-0.0391362	0.373285891583498	-0.538512	0.447384580732252	2.11648410405858	2
peak_837	-0.0660451	-0.930994	-1.24896	-0.59776	1.27562071258893	-0.433197	0.556743527620349	1.4445905653066	2
peak_838	-0.159249	-1.15089	-1.09486	-0.246459	0.00613299208005258	-0.167188	0.954836768001275	1.85767118756835	2
peak_839	-0.800397	-1.03612	-0.423692	0.0792393658495683	0.10540028957537	-0.641727	0.656768770523991	2.06052498452341	2
peak_840	0.751533906054999	0.483102821859539	1.73659120559184	0.13975969518208	-0.546014	-0.406894	-0.646501	-1.51158	5
peak_841	0.657649872166622	0.500414724304678	0.570802259142292	1.67704694342799	-1.11779	-0.463318	-0.754757	-1.07005	1
peak_842	1.04832704607574	-0.40131	1.17822185409164	1.11433877755802	-0.021526	-0.707992	-0.816842	-1.39322	1
peak_843	0.211340347161594	0.666545306795976	1.16750892649526	1.3391233450387	-0.495398	-0.947774	-0.566558	-1.37479	1
peak_844	0.208479450567442	0.598798500331397	1.00034794617659	0.7735400374314	-0.528149	0.656098672998986	-1.91127	-0.797846	5
peak_845	-0.677941	0.575420249587786	1.58077885073685	0.846956445110035	-0.0669147	-0.120284	-0.482243	-1.65577	5
peak_846	1.05522471575064	0.360797348702458	1.11461088489845	0.915085731003438	-0.680762	-0.310946	-0.997464	-1.45655	5
peak_847	0.93968181295926	0.244085841529396	1.01327076216882	1.29348892326997	-0.781307	-0.757549	-0.609259	-1.34241	1
peak_848	0.654759650240147	0.631618079694839	0.886683359298291	1.23606237939025	-0.579711	-0.195581	-1.22905	-1.40478	1
peak_849	0.658502413566201	1.02353431251964	0.466647632146279	1.04430354917214	-0.452151	-0.790982	-0.114881	-1.83497	1
peak_850	0.541769760152831	0.202796943533306	1.16449861976307	1.40971397498675	-0.324915	-0.634666	-1.05565	-1.30355	1
peak_851	0.593007727411634	-0.913047	-0.844146	-1.44541	0.301192275143339	0.17792293398099	0.507982545427529	1.62249359209038	2
peak_852	-0.943443	-0.201274	-1.15125	-0.8808	0.729297416377956	0.345591075845303	0.306643665600595	1.7952369990625	2
peak_853	1.15673488528609	0.837414853153977	0.89277196058746	0.336122464224328	-0.786199	0.171637916586978	-1.32683	-1.28166	5
peak_854	-0.435234	-1.82161	0.327801922825985	0.77620222153251	0.538599509778165	1.43454462249117	-0.188893	-0.631413	6
peak_855	-0.198028	1.64196485063025	0.318939176545089	-1.97903	0.205541068012523	-0.292721	-0.0387485	0.342082196524928	3
peak_856	0.0145573914080947	-0.489279	-0.33045	-1.73856	0.507855863991344	0.227907471935826	-0.0137316	1.82169517526204	2
peak_857	-0.742559	0.0840134842918041	-1.19452	-1.16704	0.00183750448779929	0.366390202876975	1.29296584757778	1.35891984068606	4
peak_858	-0.776292	0.163188291017496	-1.27689	-1.38317	0.487042576216037	0.968127353920921	0.916046840187478	0.901947366574675	3
peak_859	-0.545653	0.133322536770087	-1.40985	-0.975489	0.706928290623366	0.0560313555331395	0.251741196571884	1.78296778109297	3
peak_860	-0.527903	1.09572085653388	-0.612602	-1.96863	0.751749106783886	0.573972526734765	0.0802932278676761	0.607394773028306	3
peak_861	-1.00208	-0.593045	0.242951262736871	-1.42662	0.155028100481513	0.0227922553023933	1.03327290105578	1.56769531613103	4
peak_862	-1.13374	-0.624106	-0.731633	-1.13547	1.06973232389883	0.515709004696165	1.09212669855233	0.947379127767318	4
peak_863	-1.08517	-0.221027	-0.646715	-1.35399	0.18655907312436	0.649429225156576	1.15563202276084	1.3152839955813	4
peak_864	-0.904471	-0.688456	-1.11982	-0.913996	0.788284917300644	0.848371090963233	0.609535607131638	1.38055002235737	4
peak_865	-1.22408	-0.0568323	-0.905039	-1.06702	0.279306678956849	0.585996137161442	0.827167727637284	1.5605003134934	4
peak_866	0.702474221479583	0.405540856177324	-0.18872	1.95281201567372	-0.552171	-0.283907	-1.14987	-0.886154	1
peak_867	0.38328870474129	0.311608186573139	1.37946725106418	1.19901205145404	-0.271532	-0.531936	-1.30023	-1.16968	1
peak_868	1.32497038054072	0.752057231125938	0.0792200402004877	1.1543708405143	-1.20101	-0.177781	-0.967585	-0.964243	1
peak_869	1.16064034453817	0.701635843335743	0.043062013982352	1.14449486442423	-1.00457	0.292461036726296	-1.06463	-1.27309	1
peak_870	0.600642160818043	0.226099862069768	0.788263821726276	1.41871789019494	-0.595015	0.208110114005419	-1.48744	-1.15938	1
peak_871	0.630320383718581	0.54030522066791	0.932941246693163	1.04166262692731	-0.496972	0.203705732128326	-1.42506	-1.4269	5
peak_872	0.741433267744799	0.945369539196466	0.991171624091523	0.63354741354034	-0.415624	-0.0718064	-1.35245	-1.47164	5
peak_873	0.747619780331941	0.554974303752037	0.713491826782663	1.38019718167916	-0.49495	-0.314955	-1.17029	-1.41608	1
peak_874	0.0894911828487684	0.661283145061523	0.371072341662584	1.85989215355627	-0.511403	-0.16824	-1.0558	-1.24629	1
peak_875	-0.336197	-0.199058	-0.729153	-1.86784	0.268742370951871	0.946002601295097	1.06194151145622	0.855562649286388	3
peak_876	-1.18169	-0.813457	-0.68109	0.823926393645499	1.82958625834163	0.453455019848907	-0.492297	0.0615680569863376	6
peak_877	-0.772438	-1.30584	0.174708076127317	0.166058569704848	1.93850152403228	-0.354413	-0.533553	0.686978747027609	6
peak_878	-1.17956	-0.219574	-1.47729	0.232596250550098	0.338441088568228	0.0882470918963077	0.498758305511066	1.71838345028089	2
peak_879	-0.472176	0.290082407051782	-0.953011	-1.08643	-0.554641	-0.124251	1.6438963104443	1.25653326174594	4
peak_880	-1.29178	-0.243003	-0.521271	-1.32339	0.440437843231129	1.12864643278883	0.638111588483002	1.1722461970988	3
peak_881	-0.85926	-0.0730605	-0.411766	-1.6493	0.540697931657039	0.250296137287657	0.559738195998139	1.64264976630569	3
peak_882	0.834732571987821	0.250481676822746	1.75893924747484	0.407872341996041	-0.840514	-0.34595	-0.930713	-1.13485	5
peak_883	1.1077993754669	-0.090851	1.26664123970275	-0.0192457	0.177347652289998	0.364367058044407	-1.23189	-1.57417	5
peak_884	1.00979382856516	-0.375683	1.27055921908898	0.770362336742537	-0.925252	0.491828053262416	-1.01831	-1.2233	5
peak_885	0.57793243084164	-0.450298	1.88608042304181	0.681266340046307	-0.68325	-0.0245921	-0.991863	-0.995276	5
peak_886	0.739480551229291	-0.544464	1.3668398855771	1.0186143229146	-0.737728	0.379121695311111	-0.893465	-1.3284	1
peak_887	-0.883806	-1.51023	-0.916289	-0.0584085	0.571381951099644	1.25808724339944	0.793993778182633	0.745266242091239	6
peak_888	-0.987968	0.518092914588697	-1.12712	-1.18643	0.728478164046959	-0.0934514	0.73487624432067	1.41351847581845	3
peak_889	0.954546222771167	1.09937390929746	0.918845085280085	0.0778072632106331	-0.409687	0.132027649977822	-1.39318	-1.37973	5
peak_890	0.828831756547714	1.36474051166943	0.430621477064954	0.437455516463276	-0.23151	0.00371896823451742	-1.36829	-1.46557	5
peak_891	1.26954635077048	1.52190211939622	0.423509477846112	-0.707539	-0.193864	-0.238536	-0.768474	-1.30654	5
peak_892	-0.593898	-1.09744	-0.202402	-0.243803	-0.22576	-0.492126	0.730350373215067	2.12507530491424	2
peak_893	-0.661485	-0.654168	-0.97347	-0.805622	1.21211884440465	-0.485789	1.06606567910007	1.30234884906406	4
peak_894	0.23675491770074	0.012266830272991	2.02522661235721	0.62555934384087	-0.382535	-0.92743	-0.494363	-1.09548	5
peak_895	1.15318745338189	-0.0850081	0.853047253245997	0.713444148376525	-1.48612	0.628106793773814	-0.538389	-1.23827	5
peak_896	0.425884554416427	-0.367671	1.69682435606065	1.15388553721618	-0.870827	-0.299172	-0.631763	-1.10716	1
peak_897	-0.748656	-0.700905	-0.959436	-0.726868	0.127893038506991	0.28105140813843	0.7778002756572	1.94912067672229	2
peak_898	-1.13947	-0.327098	-0.734853	-1.2225	0.656397250728696	0.471069101931486	0.780492579707198	1.51596698925184	4
peak_899	-0.890743	-0.136407	-0.698137	-1.61286	0.62434656608443	0.556232679810855	0.888401984204622	1.26916813069777	3
peak_900	-0.930046	-0.453526	-0.99179	-1.08593	0.683375093043824	0.263915098298879	1.07037512458392	1.44363147103551	4
peak_901	-1.02795	0.124173873375336	-0.872537	-1.11366	0.319495909077674	0.199914202281784	1.88331337428088	0.487254586451569	4
peak_902	-1.15987	-0.106107	-0.913538	-0.94553	0.626454014574512	-0.142175	1.40808034489122	1.23268572032488	4
peak_903	-1.10742	-0.265871	-0.773333	-1.32297	0.722862549470477	0.530248990472897	0.890810095442246	1.32567154243349	4
peak_904	-1.09909	-0.755328	-0.553067	-1.1419	0.839475403435729	0.35009411086503	1.18402425664793	1.17578659261875	4
peak_905	-0.885401	-0.371437	-0.736086	-1.40358	0.401400301320106	0.497412056928104	1.38752216902472	1.1101704889875	4
peak_906	-0.657208	-0.676744	-0.867751	-1.11044	0.152123173637798	0.663213369448029	0.726857340597751	1.76994765105361	4
peak_907	-0.905558	-1.41965	-1.14119	0.496797768438381	1.07783176292027	0.246948641564633	0.680910731816334	0.963902413063886	6
peak_908	-1.09823	-0.638699	-0.580122	-0.972681	0.41154031561773	0.410152221531298	0.63397268381341	1.83406549939952	2
peak_909	-0.655941	-0.168335	-0.825455	-1.56557	1.20721484600975	0.154482990942835	1.25074196941874	0.602858356539853	3
peak_910	-1.07835	0.132448710244411	-0.911254	-1.32175	0.0909089824465624	0.863470443485719	1.02822623536854	1.1962963491781	3
peak_911	-1.19403	-0.582305	-0.723833	-1.08764	1.31934883710156	0.648448624280626	0.975759998397606	0.644246194950615	4
peak_912	-1.30702	0.0528667910105814	-1.10075	-0.998446	0.638036605271999	0.836470831874074	0.616517874377244	1.26232983821011	3
peak_913	-1.01657	-0.138246	-0.747152	-1.38061	0.480455696774031	0.940836242479726	0.367200276272181	1.49408811454533	3
peak_914	-0.321622	0.304154534482058	-0.0409652	1.27677584124733	0.718021898656486	-0.7739	0.719166767775652	-1.88163	1
peak_915	0.818409341883539	0.38840367819944	1.63601665178577	0.571668433180167	-0.546987	-0.715445	-1.23295	-0.919121	5
peak_916	-1.10038	-1.42081	0.117488471495463	0.0263544040397736	0.690936694967406	1.74256895121207	-0.374824	0.318661035602103	6
peak_917	-1.20278	-1.04403	-0.541873	-0.771386	0.532987663402894	1.16315341730314	0.61534048280167	1.24859655549266	4
peak_918	-0.829261	-1.04181	-0.649646	0.904277298015519	-0.121238	-0.729608	0.788439585113434	1.67884855151573	2
peak_919	-0.867982	-1.30132	-0.712545	0.797958879419851	0.508719104351889	-0.611271	0.653883400951209	1.53255185786498	6
peak_920	-0.30774	-0.847282	-0.429027	-1.3005	0.568646430629571	1.47568879642004	-0.433718	1.27393458465848	3
peak_921	-1.10091	-0.651633	-0.849925	-0.693961	0.919925394207491	0.0290753941801166	0.645940115450737	1.70148960583542	2
peak_922	-0.329913	-0.147721	-1.08455	-1.5504	0.519019858007404	0.84506877156596	0.25086844070577	1.4976281287018	3
peak_923	-0.869233	-1.24206	-0.352441	-0.909275	0.654122618253047	0.93946866712709	0.235068722757006	1.54434474633125	2
peak_924	0.625480384189926	-0.411574	1.30184993476327	1.23879281597994	-0.556756	0.0293379992888562	-0.655818	-1.57131	1
peak_925	-1.17262	-0.508051	0.495114297783222	-1.01266	1.66580427209774	0.454974491340997	0.784144720462067	-0.706701	6
peak_926	1.09467524589236	-0.0507547	0.399949499007642	1.70664715400033	-0.665275	-0.45262	-0.934846	-1.09778	1
peak_927	0.795045840042851	0.826535743229208	0.477184173505721	1.40523799901001	-0.60014	-0.644324	-0.852046	-1.40749	1
peak_928	-1.01515	-0.732877	-0.446831	-1.36008	1.09314868155806	0.50430872541886	1.07285312948856	0.88462897159661	4
peak_929	-1.01749	-0.275673	-1.44563	-0.343176	0.246711160596962	0.266235126367653	0.931386850911209	1.63763964908631	4
peak_930	-0.360773	-1.49864	0.434086034254012	-1.23162	-0.0720896	0.580061781931633	0.708511130765958	1.44046518140672	2
peak_931	1.00798197803838	-0.866171	0.384370605469431	-1.14689	1.23901019080642	0.895825520930488	-0.378459	-1.13567	5
peak_932	-0.731546	-0.278512	-0.67898	-1.10419	0.0845762918183944	-0.306705	1.33503098637969	1.68032553942125	4
peak_933	0.406917425170791	0.422860201447315	0.471643494580205	1.59057537633929	-1.09396	0.230136165624364	-0.467835	-1.56033	1
peak_934	0.0691267809824063	0.368381051341804	0.224630411806267	2.03003808230484	-1.02983	-0.290621	-0.137147	-1.23458	1
peak_935	1.13478390298341	0.0674067362148221	1.2177283294115	0.959251756629879	-0.929445	-0.480655	-0.616311	-1.35276	1
peak_936	-0.806002	1.34566508529933	-1.0528	-1.15556	0.392974680592487	1.37647791404827	-0.194652	0.0939016638852234	3
peak_937	-1.53344	-0.676112	0.56598513641523	-1.21433	0.608206675540461	1.22557414293182	0.520664209212331	0.50345113967472	3
peak_938	-0.811916	0.964709141091448	-0.377422	-1.98525	0.646162366170237	0.327230612642677	0.481501680409539	0.754986718181503	3
peak_939	-1.10772	-1.22493	-0.36236	0.577826316461268	1.8365426279074	0.0594747087898325	-0.3402	0.561372122299162	6
peak_940	-1.20896	0.507852075090557	-0.771838	-1.45271	0.390192668822779	0.647388232037424	0.611899447795737	1.27617460352003	3
peak_941	0.837466722018485	-0.475194	0.686758978779567	1.70793859718118	-0.663029	-0.0131337	-0.841045	-1.23976	1
peak_942	0.974121920800159	0.229874182022165	0.941430680033734	1.23423488995222	-1.24125	-0.465312	-0.371916	-1.30118	1
peak_943	-0.57486	-0.655932	-1.33627	0.0673880108802196	0.76837137515451	-0.800155	1.35044208366131	1.18101488388601	6
peak_944	-0.728716	-0.65811	-1.496	-0.672008	0.755675627428126	0.646358067066384	1.21808597788715	0.93471547267979	4
peak_945	-0.940259	-0.961413	-0.991072	-0.564548	1.24902289753727	0.0515269237417183	1.04538182144526	1.11136084347176	6
peak_946	1.5833124318643	0.361490753546802	0.780447912215216	0.688085258224613	-0.70301	-0.706363	-0.628632	-1.37533	5
peak_947	1.63711062336233	-0.0966149	0.249962574666802	1.29765301051227	-0.471708	-0.681088	-0.917466	-1.01785	1
peak_948	1.46603982805643	0.665632170713757	0.656245993976485	0.0237733443338146	-0.112331	0.109250889882072	-1.34212	-1.46649	5
peak_949	1.24396054265168	0.982171293219562	0.771988129472177	-0.555693	-0.218205	0.379778405164037	-1.28094	-1.32306	5
peak_950	-1.17734	0.561956308188647	-0.43482	-1.0501	0.210139425961466	-0.00454994	-0.0935955	1.98830690137674	3
peak_951	-0.333113	-1.04136	-0.624644	-1.04482	0.961140980615205	-0.196993	0.522869776079729	1.75692260978967	2
peak_952	-0.747494	0.176688379542407	-1.13416	-1.01635	0.574011625917243	-0.479456	1.11158551667784	1.51517538786854	4
peak_953	-0.776927	-0.787741	-0.587971	-0.762355	-0.214505	0.213306226237322	0.955428376580233	1.96076469721502	2
peak_954	0.519617363802859	0.613476252353302	0.571156265529272	1.66194864349426	-1.04794	-0.518811	-0.526225	-1.27322	1
peak_955	0.931711963403282	0.182811955592935	0.69368564111911	1.61745894271947	-0.681347	-0.941395	-0.788794	-1.01413	1
peak_956	0.714943703421897	0.481304750973174	1.59767239767286	0.701023396721696	-0.635079	-0.775205	-1.17657	-0.908095	5
peak_957	1.8442689539727	0.573350170520073	0.21975167844478	0.398326394041366	-0.483492	-1.07234	-0.199419	-1.28045	5
peak_958	-0.231165	-0.841487	-1.15986	-0.473754	0.835271042664521	-0.0837421	-0.0359378	1.99067114390535	2
peak_959	-0.646806	-1.21557	-0.634712	-0.412923	-0.097774	0.00448573687069526	1.42684190608694	1.57645573645753	2
peak_960	-0.580946	-0.558163	-0.346422	-1.83054	0.562634434516316	0.787554591896398	1.05680299565812	0.909081938634745	4
peak_961	-1.01215	-0.123303	-0.466367	-1.35472	0.0958693529982002	0.094498869144964	1.20473651278815	1.56143377921659	4
peak_962	-0.97744	-0.699452	-0.801197	-0.60723	0.789409831400716	-0.392238	1.06600260068012	1.62214453554993	2
peak_963	-0.163024	0.434517964515299	-1.2955	-0.689811	-0.4447	-0.609396	1.0443408301821	1.72357031182953	2
peak_964	-0.724448	-0.519756	-0.407879	-1.24155	0.103746435742925	-0.041688	1.90354915662749	0.928021933752422	4
peak_965	-1.04644	-0.941942	-0.890162	-0.702697	0.928751703114409	0.330941693741458	0.980977970716917	1.34056761020034	4
peak_966	-1.07518	0.351537773300535	-0.583641	-1.51085	0.162745201365223	0.254831762705816	0.95092285794296	1.4496315528006	3
peak_967	-0.24014	-0.328442	-0.822592	-1.41497	-0.340214	0.964968470381811	0.486730412007217	1.6946551576865	3
peak_968	-0.835397	0.314690104370594	-1.16604	-1.02416	0.18893171564277	-0.166184	1.58706267774277	1.10110463613173	4
peak_969	-1.09338	-0.632143	-0.703288	-0.947653	0.0589386506885909	0.730481781268748	1.03977336511673	1.54727108387245	4
peak_970	0.776631773967561	0.476507887697101	0.55094967334157	1.56386208507514	-0.582486	-0.52574	-0.775109	-1.48462	1
peak_971	-1.14283	-0.355632	-0.99424	0.30691998558127	2.10321158966552	0.215718616475398	-0.120673	-0.0124742	6
peak_972	0.506856866775417	0.171719687736681	0.82635879804033	1.7423782699263	-0.436254	-0.764253	-0.772655	-1.27415	1
peak_973	2.24222983792452	-0.887009	0.247876569416881	0.213073847214272	-0.255253	-0.501429	-0.21278	-0.846709	5
peak_974	-0.87461	1.97004457998185	-0.668382	-0.804622	0.0782167113584974	1.0030412343074	-0.355857	-0.347832	3
peak_975	-0.772113	2.33904864375103	-0.245938	-0.37501	0.0159861422293634	-0.0284353	-0.0828658	-0.850673	5
peak_976	0.574948625892714	-0.343522	0.370286602605613	2.01022663653546	-0.801808	-0.00908919	-0.667662	-1.13338	1
peak_977	-1.09284	0.000301836939987021	-1.48618	-0.456961	0.466249566816497	0.492583589010295	0.417350295549712	1.6594991682804	4
peak_978	1.11093209873513	0.693745904551135	0.657381690664411	0.906751954241181	-0.40878	-0.255255	-1.08778	-1.61699	5
peak_979	0.964891744557411	0.78839022194708	1.11563460596638	0.380355597261517	-0.368696	-0.117565	-1.16792	-1.59509	5
peak_980	-0.798969	0.942865031559892	-1.03397	-1.37938	0.902899619784355	0.259169949530342	-0.155292	1.26267810308323	3
peak_981	0.852183658495645	0.71656113539126	0.49617416813098	1.23432697046807	-0.897201	0.0985778981540793	-1.09327	-1.40736	1
peak_982	-0.771825	-0.324749	-0.970695	0.344250894000025	0.866876288899633	-0.984778	1.87500476321529	-0.0340853	6
peak_983	1.21924607319356	0.567331845097859	1.41169011760622	-0.225198	-0.225712	-0.415282	-0.84565	-1.48643	5
peak_984	0.158624089907606	1.74679823408706	0.9584130317447	0.235429202753947	-0.291278	-1.15898	-0.540019	-1.10899	5
peak_985	1.41467962109835	0.50247249588032	0.8350436003231	0.493884142070568	-0.267399	-0.284741	-1.23801	-1.45594	5
peak_986	1.17760285851112	0.780602371955784	1.30173249180276	0.20368870420345	-0.817084	-1.02085	-0.468815	-1.15688	5
peak_987	0.831879546487306	1.16975563642232	1.25041997297317	-0.125778	-0.0999821	-0.611506	-1.03313	-1.38166	5
peak_988	-0.0585802	-0.651494	-1.2207	-0.0735178	-0.700767	0.451817598336705	2.08652818376225	0.166714478424601	4
peak_989	0.440452007773546	-0.553744	0.292796701335924	2.22246684304081	-0.578634	-0.468094	-0.64593	-0.709314	1
peak_990	-0.595424	-0.304829	-1.45099	-0.382801	0.409725472101458	0.230052737779164	0.0758292508576189	2.01843739217487	2
peak_991	-0.546944	-1.29315	-0.411675	-0.778908	0.0408730908799189	1.59167838852788	0.0908115060650648	1.30731695030491	4
peak_992	-1.26885	-1.17912	-0.607448	-0.448764	1.15536789013416	1.1861074583739	0.657668110425131	0.50503739062884	6
peak_993	-0.694128	-1.25384	-0.639103	0.252141035981439	0.0841543268646472	1.99711781213282	0.59922704159055	-0.345574	6
peak_994	0.687668603466992	0.306791957901752	1.10489724819462	1.24870201407566	-0.900826	-0.0844619	-1.03481	-1.32796	1
peak_995	-0.42397	-0.676126	-0.741169	-0.766596	0.512838048580524	-0.113879	-0.0159303	2.22483191307019	2
peak_996	1.82176071970025	0.786346121946323	0.245063051465412	-0.821352	-0.207809	0.276837467028087	-1.0224	-1.07845	5
peak_997	1.38968022540564	0.785706961839141	0.613818798867023	-0.196801	-0.171005	0.334175824660342	-1.15594	-1.59964	5
peak_998	-0.543931	-1.18445	-0.255797	-0.20756	0.153349033804352	-0.528109	0.389705836524867	2.17679145381752	2
peak_999	-0.718805	-0.551775	-1.23141	-0.773237	0.0957537030082701	0.415802157159606	1.20348361215972	1.5601837476274	4
peak_1000	1.09127747227662	-0.284549	1.23464365873216	1.18925063775048	-0.515792	-1.05401	-0.95952	-0.701296	1
peak_1001	1.05174190844998	-0.0340837	1.23930412088435	1.11250432488706	-0.562604	-0.592925	-1.09486	-1.11908	1
peak_1002	0.837556090713214	0.62257764366039	0.248887745544706	1.65633287466757	-0.954255	-0.615552	-0.578391	-1.21716	1
peak_1003	1.82111731184373	0.483361872973788	1.04545892416131	-0.730156	-0.935805	-0.524401	-0.560488	-0.599088	5
peak_1004	1.99828371551114	0.18731590087703	-0.0708459	0.714139529235523	-1.15028	-0.210877	-0.656343	-0.81139	1
peak_1005	-1.30177	-1.40999	-0.0410062	0.442825454064214	0.779406732133921	1.37475554409978	-0.47437	0.63014974618244	6
peak_1006	-0.727418	-1.37735	-0.478152	1.67107406056292	-0.691456	0.160150399906693	0.783009969550592	0.660141797903372	6
peak_1007	-0.0706659	-0.387848	0.877995324679641	-0.706125	0.0605114994867709	-1.60371	0.100853527132309	1.72898415440923	2
peak_1008	-1.04352	-1.28261	-0.900432	1.29666694308566	0.718548212540534	-0.311954	0.765415443471402	0.757879462169824	6
peak_1009	-0.262844	-0.979889	-0.16375	-1.01716	-0.19701	-0.320769	1.0007987876722	1.94061978984967	2
peak_1010	-0.769238	-0.573113	-0.843024	-1.42109	0.947189282279217	0.798603282365975	0.725818725131736	1.13485136724541	3
peak_1011	-0.726139	-0.329611	-0.740101	-1.13788	0.228076071329428	-0.0490057	0.797223600150257	1.95743906491921	2
peak_1012	-0.655484	-0.58983	-1.02067	-1.11297	0.625230762214196	0.547893021815248	0.463376357195187	1.74245550045873	4
peak_1013	-1.1059	-0.373792	-1.70914	0.325562932546286	1.24306028772929	0.846520577357598	0.543367284298094	0.230327339258391	6
peak_1014	-1.38506	-0.826095	-0.764292	-0.247406	0.987580115977203	-0.0734218	0.921897364466189	1.38680045637028	6
peak_1015	0.601511094862451	0.451909087199627	0.287267166217536	1.55884548224537	0.0604008469059194	-0.224308	-1.11716	-1.61847	1
peak_1016	1.66896712550938	-0.0281426	0.502161903646603	1.00211847866273	-0.525922	-0.705955	-0.536993	-1.37623	1
peak_1017	0.535123266662574	1.52101370283925	1.01504824172709	0.297212583507995	-0.65709	-0.561961	-0.739943	-1.4094	5
peak_1018	-0.140069	0.92975674086684	-0.783276	-1.46314	0.46575273437736	-0.952238	1.38989302274857	0.553316181438271	3
peak_1019	-1.13124	-0.391226	-0.501275	-1.45342	0.843570520273823	0.573468177266043	0.886869921612576	1.17325165914364	4
peak_1020	-1.05361	0.021579259604059	-0.0857822	-1.09572	0.494333919795579	-0.590982	0.312664251395338	1.99752035509104	2
peak_1021	-1.27087	-0.28783	-0.274672	-1.02705	0.0118780686487514	-0.0370641	1.50155707823213	1.3840476368983	4
peak_1022	-0.826783	-0.693314	-0.380756	-1.15819	-0.0935038	0.251902543519517	1.26281397272376	1.63782697398948	4
peak_1023	-0.490425	-0.816956	-0.604085	-1.22412	0.354825585630659	-0.0749018	1.52719772205369	1.32846772183856	4
peak_1024	0.0214280535281107	-0.119331	0.677980810823598	1.7585385734146	0.0322002225362051	-0.140485	-0.435011	-1.79532	1
peak_1025	0.641741776492299	-0.272938	0.75263754059017	1.83731389971876	-0.992905	-0.341335	-0.538768	-1.08575	1
peak_1026	0.850739095829563	0.280819771776864	1.12822073447347	1.1341665540317	-0.647598	-0.276823	-1.01927	-1.45026	1
peak_1027	0.76639399397284	0.58546442275769	0.540069581539915	1.52286409560715	-0.614087	-0.462909	-0.909043	-1.42875	1
peak_1028	-0.944739	-0.32892	-0.499846	-1.15288	0.130622487954134	0.0866458460858473	1.95707874458221	0.752041572436998	4
peak_1029	-0.981447	-0.119923	-0.97434	-1.35844	0.62204296684252	0.76378531182689	0.741715098801585	1.30660958324615	3
peak_1030	1.16367486993239	0.151213363691233	1.08502228860263	0.945488146375317	-1.07261	-0.286871	-0.576393	-1.40952	1
peak_1031	-0.650174	-0.906366	-0.654786	0.26397967358953	0.14718618798439	-0.852585	0.622719718483289	2.0300247886975	2
peak_1032	-0.550424	-0.434362	-0.815771	-0.216091	0.266153909874428	-0.468944	-0.123669	2.34310611502002	2
peak_1033	-0.968614	-0.585049	-0.703928	-0.989231	1.32730102224881	-0.184981	0.70946812200469	1.39503421053938	4
peak_1034	-0.483913	0.00307677146504426	-1.63838	-0.311413	0.357570110219196	-0.571928	1.19678368600475	1.44820531988232	2
peak_1035	-0.176197	-0.49697	1.20403759550508	1.77054164193099	-0.233142	-0.261041	-0.466629	-1.3406	1
peak_1036	-1.4127	-1.22651	-0.170363	0.419185981625962	1.5345765071762	-0.302753	0.281365351253975	0.877194516367555	6
peak_1037	-1.44779	0.452919504397087	0.00428177747944898	-1.69267	0.806035852939542	0.549772552531586	0.681169632436661	0.646281694822098	3
peak_1038	0.154855249996886	-0.377672	0.30817072417909	1.95588661707411	-0.485335	0.543425811531756	-0.750948	-1.34838	1
peak_1039	-1.05424	0.28084298839851	-1.51439	-0.863054	0.811137483247257	0.927839852860899	0.348204737603405	1.06366240482912	3
peak_1040	-1.4273	0.296239413589254	-0.902089	-1.13065	0.665919672225125	0.884081365534222	0.449352920231312	1.16445015115161	3
peak_1041	-0.980907	-0.348715	-1.56082	-0.131937	0.0768953682681874	0.408830551352245	1.07816928075184	1.45847931816921	4
peak_1042	-0.984141	-0.529719	-1.6754	0.507537155904795	1.00634981793631	-0.14011	0.853295974598577	0.962190051268709	6
peak_1043	0.601264584380781	0.859273171025825	0.644842872206074	1.37448989940054	-0.788533	-0.287207	-1.22317	-1.18096	1
peak_1044	-1.03171	-0.268631	-0.101151	-1.68956	0.956514707171932	1.18839317653722	0.138578303235516	0.807564959084831	3
peak_1045	0.803705152995907	0.145986191384726	1.05320811027132	1.36978879161442	-0.802559	-0.536882	-0.599619	-1.43363	1
peak_1046	0.320357282604755	1.65222739928713	0.704245577244474	0.482474436886894	-0.432576	-0.787498	-0.356757	-1.58247	5
peak_1047	0.350250834634746	-0.316017	1.27521436604055	1.50342267609931	0.0745509230122833	-0.908572	-0.763569	-1.21528	1
peak_1048	1.30089840324414	-0.00846851	0.457025370986564	1.42734968497546	-0.510624	-0.4684	-0.810676	-1.38711	1
peak_1049	-0.595937	-0.156972	-1.38268	-1.20237	0.663899008863877	0.464049935395518	0.818159498586619	1.39184730684757	4
peak_1050	-1.05024	-0.418239	-0.820305	-0.868933	0.592755480071891	0.00338070870049402	0.70550700346609	1.85607491405269	2
peak_1051	-0.861879	-0.632157	-1.15276	-0.400882	0.601916641248233	-0.242554	0.935916909287059	1.75239899254925	2
peak_1052	-0.987079	0.0619543141190858	-1.27597	-0.941792	0.776235510453583	0.0139972307026412	1.43761421403276	0.915038685919052	4
peak_1053	-0.905293	-1.03972	-0.342648	-0.798782	0.561430936418725	-0.263355	1.58381378677794	1.20455157698315	4
peak_1054	0.657754830477458	0.1811579559898	1.19948279801532	1.24638330993013	-0.805223	-0.0792585	-1.14128	-1.25901	1
peak_1055	-0.812872	-1.64853	-0.745712	0.159509318500176	0.94245529383602	0.515625106563242	0.236790142259951	1.35273551849631	6
peak_1056	-0.508709	-1.85381	-0.13371	1.52677026574397	-0.0209917	0.856244049790813	0.393532259985151	-0.259331	6
peak_1057	-0.791519	-1.33933	-0.737014	-0.231518	1.76676026537461	0.583598020905484	0.0278343976063605	0.721184710982657	6
peak_1058	-1.07418	-0.935083	-1.19667	0.709410972481412	0.670288155975171	0.360892120424708	1.56433183422099	-0.0989844	6
peak_1059	-0.868444	0.0874311983489997	-1.25869	-1.27959	0.45298028935082	0.735303262964443	1.06078847044913	1.07022149657196	3
peak_1060	-1.10872	0.513425949424144	-1.55463	-0.727793	0.517018163217436	1.06272264349576	0.248031352421102	1.04994214823762	3
peak_1061	-1.03745	-1.03122	-1.37627	0.172155134256805	0.573234426752098	0.55685943458603	1.03769077135433	1.10500145080859	6
peak_1062	-0.864119	-0.760013	-1.07474	-0.161321	0.343741606007965	-0.220208	0.828291814847716	1.90836809435974	2
peak_1063	-0.789049	-0.316425	-0.766919	-1.12314	-0.0561875	0.225120198028679	0.977971303056132	1.84862470280467	4
peak_1064	0.296174284270631	-0.822874	-1.44808	-0.830712	0.529340513040565	1.39312261075182	-0.205504	1.0885354717587	3
peak_1065	-1.19206	-1.13831	0.476336187579804	-0.535158	1.60642651708424	0.210111112790414	-0.414109	0.986766156934506	6
peak_1066	-0.232331	-1.55295	-0.0632893	0.505946632433719	0.40917626679103	1.57659634992953	0.519399996281278	-1.16254	6
peak_1067	-0.390523	-0.0389971	-0.734528	-1.94203	0.587032059673926	0.618156737596028	0.922754140822432	0.97813676026029	3
peak_1068	-0.394938	1.56479353034607	-0.708818	-1.59715	0.449076986973793	-0.564635	0.764208635786651	0.487465783997186	3
peak_1069	0.152578597457798	0.765211847772444	-0.0249826	1.58934480228411	0.112200068919574	-0.86306	0.0311202637802528	-1.76241	1
peak_1070	0.860400710961234	0.655193920320506	0.72971722623693	1.18456116419808	-0.406407	-0.636022	-0.706318	-1.68113	1
peak_1071	0.513575414131276	-0.184316	0.338148486623188	2.10914108286192	-0.476581	-0.468685	-0.826611	-1.00467	1
peak_1072	0.420077903397145	1.54154105495834	1.21602153686645	0.0988496301795881	-0.437382	-0.728264	-0.98759	-1.12326	5
peak_1073	0.42667135062215	0.645741757041267	1.58034203558684	0.490752514476775	-0.633589	-0.0418039	-0.9072	-1.56092	5
peak_1074	-1.36756	-0.449238	-0.103841	-0.928773	1.82836694911799	0.304407056938287	0.783875582416722	-0.0672404	6
peak_1075	-0.509801	1.92839104894322	-1.06563	-0.120236	-0.563152	0.145785962036484	0.96293718422305	-0.778293	3
peak_1076	-0.821085	-0.563672	-1.40849	0.0153713487772635	0.724144077389591	-0.495225	1.22069167417057	1.32826575514505	6
peak_1077	0.067033937759119	2.26841944934945	-0.344777	0.205978210491008	-0.534253	-1.11487	-0.202241	-0.345295	5
peak_1078	0.749709709965741	0.264403470484816	1.09592681296101	1.32155	-0.565701	-0.478937	-1.08791	-1.29904	1
peak_1079	0.700056257117579	0.0804863853504632	1.28352018820302	1.28582568175912	-0.515876	-0.54772	-1.03596	-1.25034	1
peak_1080	1.76712117062353	0.021914933961517	1.00312519901289	0.335814380320759	-1.12014	-0.395519	-0.653126	-0.959188	5
peak_1081	0.758372481041212	0.198669591632296	1.20052666678207	0.952812320967011	-0.294302	-0.110901	-0.979506	-1.72567	5
peak_1082	1.20534425572496	-0.0354145	0.761069466167777	1.15110049179827	-0.425094	-0.0468338	-1.14348	-1.4667	1
peak_1083	0.0616204322491914	1.07738960485354	-0.856267	-1.42053	0.720990638587445	1.32199479329119	-0.903788	-0.00140912	3
peak_1084	-0.370033	-0.395901	-1.0785	-1.4732	0.266765803470034	1.12358871303251	0.661907864704594	1.26536292648761	3
peak_1085	1.07992432182504	0.520657845399823	0.771450052922068	1.16145704587226	-0.854267	-0.396019	-0.891152	-1.39205	1
peak_1086	-0.807217	-0.554117	-1.25356	0.567067892809736	1.02955836461237	-0.896531	1.43247732775446	0.48231941903966	6
peak_1087	-1.2122	0.271809093282501	-0.877765	-1.39434	0.949789054066824	0.769005064638815	0.488998348392534	1.00470743840561	3
peak_1088	-0.965772	-0.593082	-1.04348	-1.05833	0.675677411253576	0.978671739126126	0.803586073999802	1.2027243069882	4
peak_1089	-1.55567	-0.970182	-0.772404	0.665954619973067	1.04968761240059	0.390391855011568	1.15895238087105	0.0332719290143299	6
peak_1090	-1.10216	-0.363707	-0.390591	-1.3986	0.085601367967075	0.82817465940442	0.935805575409039	1.40548012775491	4
peak_1091	-1.51833	0.213157365721853	-0.529731	-1.11057	0.447041058537148	0.147934309316549	0.900391797960078	1.45010925274538	4
peak_1092	-0.535286	0.160074004214365	-1.12005	-0.64172	-0.0187783	-0.58658	0.694078966692174	2.0482581725887	2
peak_1093	-0.530513	-0.437269	-0.941377	-1.14372	0.0686017212548064	0.53678926706097	0.50086343110716	1.94662531157097	2
peak_1094	0.0331994961094901	0.00585993523274012	-0.523611	-1.49471	-0.00165256	-0.650554	0.765736690018725	1.86573253596023	2
peak_1095	0.0300657487242145	0.283161487791609	-0.535045	2.29068519748637	-0.469192	-0.576494	-0.118229	-0.904953	1
peak_1096	0.491596535569167	0.409843461507197	1.02928151506101	1.42218065648678	-0.823826	-0.436454	-0.572165	-1.52046	1
peak_1097	1.26664432890068	-0.346943	0.900634144561017	0.964738470129895	-0.646329	0.3031891132341	-1.07572	-1.36622	1
peak_1098	0.550739799726043	-0.00643254	0.353730092735095	1.84209401473848	-1.13238	0.265647639280239	-0.748891	-1.12451	1
peak_1099	0.965021426659422	-0.0418196	0.798229469595064	1.36178300144102	-1.21357	0.137003795265307	-0.815546	-1.1911	1
peak_1100	-0.0377691	-0.120998	0.854344570573791	1.60089616683789	-0.254391	0.0433763915973809	-0.191261	-1.8942	1
peak_1101	0.180401593088691	1.03600447387319	0.75214066927902	1.43468760757364	-0.826318	-0.493369	-0.747405	-1.33614	1
peak_1102	-0.314734	-0.373086	-1.054	-0.694095	-0.416151	-0.210088	1.8939517905629	1.16820162249035	4
peak_1103	-0.635333	-1.35502	-0.60822	-0.0844693	0.502289955414761	-0.310921	0.563909261505074	1.92775978391144	2
peak_1104	0.488104759077937	-0.35572	1.19631286201444	1.53202081227643	-0.135531	-0.697591	-0.628839	-1.39876	1
peak_1105	0.0088391992285694	0.505872396141211	1.16147309972923	-2.25676	0.327226810505785	0.0193691784750056	-0.172153	0.406131651935862	3
peak_1106	-0.597851	1.05765120782096	0.41215713603918	-1.95015	-0.465461	0.643722830476088	-0.0574936	0.957422631796946	3
peak_1107	1.32972555133728	0.165438140429292	1.30847595152498	0.160366459108279	-0.569944	0.106922304312522	-1.21239	-1.2886	5
peak_1108	1.77514123053235	0.213980795357902	1.03932776484385	-0.087526	-0.303897	-0.428161	-1.10322	-1.10564	5
peak_1109	0.35116195723742	0.61086595399926	-0.661226	-1.60361	-1.06914	0.584974238353087	1.34782943920887	0.439144222122508	3
peak_1110	-0.964491	-1.02335	-1.14501	0.426191015636696	-0.0237602	0.798205952086512	1.68213140978876	0.250090519319249	6
peak_1111	0.637948261915433	0.792041072983824	0.584932734090991	1.39793708896463	-0.747113	-0.263497	-0.921562	-1.48069	1
peak_1112	-1.25789	-0.245927	0.0751054838330889	-1.0798	0.134200281682526	0.1614566410876	0.18632594945671	2.02653016125549	2
peak_1113	-0.836709	1.18444720776707	-1.08901	-0.879653	0.949998933606376	-0.439922	-0.226957	1.33780689660542	3
peak_1114	-0.869717	-0.748039	-1.34836	-0.298308	0.46069139995763	0.482718284663912	0.595642729583176	1.72537448620736	2
peak_1115	-1.49147	-0.325004	0.0946970312401011	-1.36337	0.58143758523309	0.350883968616452	1.18512790200146	0.967695149297617	4
peak_1116	-1.05943	-0.242535	-1.02481	-0.952438	0.165985482430226	0.530408521002072	0.961986265758423	1.62083482169966	4
peak_1117	-0.588663	-0.771333	-0.302107	2.19296294348343	-0.299777	0.553274915660542	0.0845695816889285	-0.868928	1
peak_1118	-0.888679	-0.737735	-0.825458	-0.808466	0.420935040318601	0.0213297456266261	1.10688844947144	1.71118513345765	2
peak_1119	-1.10314	-0.991496	-1.30337	0.0351949620376272	0.959954364971342	0.456717327166742	0.777907157573067	1.16823155679293	6
peak_1120	-1.75093	-0.555342	0.139557554722697	-0.524804	0.721502578951371	0.038823840708876	0.278517511265877	1.6526692784666	2
peak_1121	0.0756351583536899	-0.595593	0.479904391115775	1.61260140339921	0.0223069710724031	0.20444907664709	0.136618556359824	-1.93592	1
peak_1122	0.510467707793783	0.0180422490586354	0.104361474446991	1.99240842154303	-0.7575	0.175604207185985	-0.83981	-1.20357	1
peak_1123	-1.18736	0.841299236695376	-1.49606	-0.79246	0.96240941876139	0.327025701978171	0.474679944975081	0.870464105180926	3
peak_1124	-0.860008	-0.0879186	-0.897465	-1.46503	0.728348502359983	0.261708858383076	1.23037757146565	1.08998994043094	4
peak_1125	-0.577844	-0.4519	-1.58056	1.15571690101146	1.04028263358701	-0.815602	0.365633457019807	0.864269243033245	6
peak_1126	-1.29276	0.700711810375799	-0.118647	-1.55111	0.417506124175049	-0.030704	0.445221162936603	1.42978	3
peak_1127	-0.749798	-0.481633	0.0717231468079911	-0.827557	0.0260510823963284	-0.651899	0.391132671533635	2.22198119215496	2
peak_1128	0.755559262429592	0.130959312263785	1.67546386492601	0.774442822485574	-0.666728	-0.542629	-1.01962	-1.10745	5
peak_1129	0.658211244879945	0.191042053277638	1.88815688684919	0.384103608211385	-0.521828	-0.437292	-0.991512	-1.17088	5
peak_1130	1.27517342574907	0.424476263450778	1.42622193918077	-0.0732158	-0.688738	-0.0670457	-1.01129	-1.28558	5
peak_1131	0.490183849880471	0.166451774053426	0.678370080450672	1.75699397686156	-0.351182	-0.589032	-0.629003	-1.52278	1
peak_1132	0.489968112502911	0.481721967542035	-0.198915	1.72608628850235	0.0643343383980317	-0.640115	-0.172259	-1.75082	1
peak_1133	-0.634963	-1.3267	-1.02214	0.146593590369421	0.703236344015319	-0.30257	0.889638653376452	1.54689858751333	6
peak_1134	-0.461212	-1.26514	-1.06792	0.243955401657762	0.485299160739039	-0.542999	1.13737713869348	1.47063303772961	6
peak_1135	0.0812881670421779	-0.927302	1.1182253147383	1.67033805727847	0.134898329025593	-0.669048	-0.140538	-1.26786	1
peak_1136	-0.769369	-0.67262	-0.43463	-0.365686	0.561042659346545	-0.624179	0.0870933083892576	2.2183485387035	2
peak_1137	-0.779823	-1.94788	-0.258698	0.545877821705824	1.09351478051389	0.0588614356426554	0.324815456395434	0.963328027948085	6
peak_1138	-0.420442	-1.71451	-0.241561	-0.436781	0.480622232187966	0.0034044280496613	0.576920677266888	1.75234527144538	2
peak_1139	-0.430748	-1.08113	-0.86159	-0.821636	0.271750032699827	0.570908317451057	1.9047194103689	0.447723628901482	4
peak_1140	-1.04166	0.477326688668151	-0.984721	-1.49257	0.631608163645244	0.543036591918518	0.770676531520519	1.09630736895243	3
peak_1141	0.714193747590982	0.513581485877904	0.191661968717286	1.79570142201168	-0.498011	-0.7429	-0.658344	-1.31588	1
peak_1142	0.986525508396976	0.273590646526204	1.20280743436487	0.917729572156746	-0.333217	-0.512945	-1.46343	-1.07106	5
peak_1143	-0.408261	-0.688493	-0.865534	-0.653367	0.412827839219564	-0.547428	0.692775752162536	2.05747917891138	2
peak_1144	-1.07357	-0.579628	-0.33152	-1.26213	0.440166064108362	0.352119211198081	1.71637461722882	0.738188663932629	4
peak_1145	-0.718105	-1.22034	-1.08354	0.952312656005423	-0.0500977	-0.18214	0.812532198514761	1.48937721511828	6
peak_1146	-1.0358	0.566761660020453	-1.03464	-1.22594	0.1136747226439	0.359736775045376	0.712818892946038	1.54338806496083	3
peak_1147	-0.903982	0.33099739302904	-1.14429	-1.34468	0.393465260921539	0.38352461146273	1.28956712804118	0.995394810323583	3
peak_1148	-0.875581	-0.145807	-1.14714	-0.517302	-0.155595	0.354089698937112	0.411334672491441	2.07600120781531	2
peak_1149	-0.891343	-0.574905	-0.948969	1.29875092170655	0.151589780808329	-0.050528	1.67958955128639	-0.664186	6
peak_1150	-0.454736	-0.0576863	-0.383773	-1.39328	-0.168311	-0.308674	1.9960656621503	0.770390754868836	4
peak_1151	1.25367924316552	0.543607319440768	0.216518343130331	0.894584910199851	-1.48242	0.474555656105177	-0.781669	-1.11886	1
peak_1152	-0.967715	-0.758757	-0.691626	-1.08869	0.292052210316152	1.30723856233794	0.629107185560467	1.2783899637548	4
peak_1153	1.45016747551728	0.5134831371237	0.928262283157498	0.691562546668519	-0.870032	-0.711463	-0.886271	-1.11571	5
peak_1154	-1.06608	-0.122075	-0.880378	-1.09974	0.840947254593427	-0.171687	1.20014747837393	1.2988660887187	4
peak_1155	-0.365137	-0.380626	-1.87558	0.97546502462029	0.168134684176845	-0.480506	1.17395530526092	0.784298464959426	6
peak_1156	-0.473296	-0.404928	-1.06092	1.86820777908147	-0.789716	0.556634888421427	0.864948646404233	-0.560933	6
peak_1157	0.185411003467955	-0.229396	0.165923737548575	2.24389043250522	-0.998205	-0.36741	-0.169345	-0.83087	1
peak_1158	0.540725866523373	1.11014089359248	0.469852995141121	1.13411449308028	-0.687509	0.0289882617811772	-1.04886	-1.54745	1
peak_1159	0.123201164812415	2.27064589084349	-0.162705	0.195165365947453	-0.629311	-0.234754	-0.565502	-0.996741	5
peak_1160	0.361845516388347	0.62830682056306	-0.0178257	1.54693613402218	-0.289522	0.320875593164601	-0.709021	-1.8416	1
peak_1161	-1.17728	0.965656414398274	-0.862905	-1.39226	0.135744812448217	0.835838994737818	1.03365495442938	0.461550361154305	3
peak_1162	-0.376011	-0.209553	-0.6793	0.527022672004119	0.751159811884613	-0.950751	1.91231295191239	-0.974881	6
peak_1163	0.313728003478369	-0.251823	1.16346019388744	0.972237	-0.405319	-0.471181	0.620136653696824	-1.94124	1
peak_1164	0.847182951267729	0.813448160718917	0.536583775603445	1.08485715473865	-0.746612	-0.274363	-0.435292	-1.8258	1
peak_1165	0.361407756485871	-0.447139	-0.168354	-1.17619	1.72487632097756	-1.18617	-0.0431172	0.934683885210416	2
peak_1166	-0.318947	-0.945121	-0.694022	-0.0356847	0.28897478264503	-0.877584	0.474470704077598	2.10791	2
peak_1167	1.16076362003744	-0.363212	1.08479136717791	1.25095100443676	-0.489335	-0.656988	-0.734694	-1.25228	1
peak_1168	-0.682017	0.799413771557766	-0.850388	-0.958739	-0.365287	-0.234168	1.99424263419802	0.296944107600799	4
peak_1169	0.262444126061329	-0.338206	0.67259062218274	2.12025125679464	-0.697037	-0.555754	-0.699724	-0.764565	1
peak_1170	0.791874281637096	0.273592917067352	0.786592154006713	1.5871078427619	-0.534281	-0.790555	-0.971107	-1.14322	1
peak_1171	0.481759089274621	0.280097454051739	0.352056705433874	1.95886228786419	-0.900037	-0.369774	-0.621993	-1.18097	1
peak_1172	-1.24751	0.0244462621062901	-1.26902	-0.0947482	0.726048975529958	-0.571301	1.2956914958434	1.13639157534429	6
peak_1173	0.416439093518789	-0.0321297	0.851241697224183	1.73077812924049	-0.828359	0.0154827556534712	-0.852849	-1.3006	1
peak_1174	-0.790764	-0.34328	0.0845741776055306	-0.752507	-0.719146	-0.276468	0.631797891076223	2.16579266676748	2
peak_1175	-0.0407716	-1.09514	-1.10801	-0.728734	1.42662	0.591779802308704	1.25156442533161	-0.297314	6
peak_1176	1.22124541568796	0.798037456608559	1.22304130453791	-0.17268	-0.682219	0.0102596206038829	-1.25395	-1.14373	5
peak_1177	1.14634218603525	-0.0386697	1.28167010597588	0.847893320506892	-0.534728	-0.273246	-1.13864	-1.29062	5
peak_1178	-0.838723	0.445602432051521	-0.535184	-1.55473	0.185171246553973	0.432153218438569	0.0864174134167639	1.77928952726102	3
peak_1179	0.819086982760168	-1.14703	0.0876255734916928	1.11903384489694	0.411319962125142	0.955879020943205	-0.850426	-1.39549	1
peak_1180	-0.125945	-0.64361	-0.161692	2.05217715204156	0.740052088005139	-0.859383	0.0209820279975597	-1.02258	1
peak_1181	0.0289628954721416	-0.866061	-0.921418	-0.891284	0.984255002535235	-0.33004	1.87438768453037	0.121196957750533	6
peak_1182	0.658426139005672	0.843912986720335	1.04029173375513	1.1390247347144	-0.690284	-0.927864	-0.967542	-1.09597	1
peak_1183	-0.37484	1.1389602529794	-1.80971	-0.604911	-0.25665	0.0928929630990413	1.22416854493942	0.590090582992896	3
peak_1184	-0.00366235	0.601567960000121	-0.621505	-1.03117	1.06593790024388	0.203598677240799	1.3046697067726	-1.51943	3
peak_1185	-0.838259	-1.26387	-0.343478	-0.750191	0.38604641359653	0.403384843414958	0.565949878414036	1.84041793858119	2
peak_1186	-1.00552	-1.11973	-0.434933	-0.346554	0.847170161652789	-0.218931	0.40970779283963	1.86879039931715	2
peak_1187	-0.750537	-0.677486	-1.08102	-0.97341	0.647347922901817	1.31606075942589	0.231898778861941	1.28714137325956	3
peak_1188	-0.886325	-0.179088	-1.20956	-0.83899	0.49377644174563	0.024092594735612	0.850191782315987	1.74590545599031	4
peak_1189	-0.776421	0.595323077537698	-1.0116	-1.68625	0.684831042292595	0.557805920146668	0.649214159117135	0.987098224867581	3
peak_1190	-0.909175	-0.0436109	-1.35341	-0.60391	0.185946128127796	0.208149726291419	0.653016165451897	1.86299308070088	2
peak_1191	-0.535787	-0.00298845	0.109715965262901	-1.87405	0.381680846646647	0.393179160722107	-0.163457	1.6917010622796	3
peak_1192	-1.19752	-0.368781	-0.939214	-0.958075	0.332151194643554	0.674480749097523	1.0762756072756	1.38068496334089	4
peak_1193	-0.614971	-0.767319	-0.30122	-1.13152	0.955091689150932	-0.394164	0.401132371802738	1.85296859903125	2
peak_1194	-1.19267	-0.455986	-1.2722	-0.461734	0.868189858294142	0.167408170665909	1.14209989155118	1.2048893168367	4
peak_1195	-1.05735	-0.670602	-0.917468	-0.936547	0.751753946113899	0.398249249253064	1.08852475182303	1.34343599444291	4
peak_1196	-0.979391	-0.200471	-0.571456	-1.34512	0.397843168440408	0.256813364529562	0.646727284698861	1.79505236472022	4
peak_1197	-0.957996	-0.284266	-0.736364	-1.3729	0.317618079393434	0.491697170940376	1.2825	1.25971903381726	4
peak_1198	-0.834819	-0.810096	-0.404906	-0.700832	-0.426753	0.552914591721165	0.584269185259415	2.04022176775177	2
peak_1199	-0.996841	-0.984962	-0.457643	-0.100558	-0.392083	0.100160622671369	0.848978667995763	1.98294816032738	2
peak_1200	-0.712616	-0.861015	-0.571817	-0.850712	1.58643109438897	0.116042292273247	-0.169583	1.46326962969473	2
peak_1201	-0.445697	-0.900614	-0.787887	-1.02722	0.984570339627126	0.121324994873359	0.247493525986837	1.80802581202303	2
peak_1202	-1.19673	-0.739191	-0.712521	-0.475594	0.707178310306407	-0.299579	1.29430255899108	1.42213886577717	2
peak_1203	0.340236024320135	0.460157916445929	0.6015462923403	1.77149907160013	-0.20608	-0.721053	-0.914473	-1.33183	1
peak_1204	0.226787832240565	0.218529326233786	0.901114880648615	1.74774026617332	-0.378748	-0.734037	-0.549673	-1.43172	1
peak_1205	0.62685800050866	1.55517228761397	0.606032730354566	0.610220857929342	-0.767898	-0.35633	-0.866344	-1.40771	5
peak_1206	0.982293680307766	0.438574162779295	0.741816762388011	0.731698612579174	-0.584391	0.5440015363063	-1.27372	-1.58027	5
peak_1207	0.0923782807565122	1.21949279739554	0.0134722464389488	-2.27611	0.2523348611732	0.199236499819724	0.031093178599639	0.468100473496009	3
peak_1208	1.57418727209045	-0.242995	0.646804572610434	1.08615886745364	-0.545251	-0.348356	-1.29799	-0.872554	1
peak_1209	0.451380171311226	-0.328189	1.18613611336227	1.67875871017171	-0.541445	-0.564239	-0.741012	-1.14139	1
peak_1210	0.61991279101052	0.43569069425574	0.943156053974556	1.4631040873469	-0.75688	-0.547642	-0.765762	-1.39158	1
peak_1211	-0.0449547	0.715240619454652	1.00440748766591	1.46023117811327	-0.172722	-0.561764	-0.956462	-1.44398	1
peak_1212	0.582152452779125	0.231044708609339	0.911437070681486	1.59621197377407	-0.678712	-0.491627	-0.747825	-1.40268	1
peak_1213	0.528160774520598	0.369175044643597	1.66604	0.667155087842135	-0.238253	-0.810735	-0.723097	-1.45844	5
peak_1214	-1.41799	-0.285984	-0.584282	-1.09468	1.09073206241875	0.321643109024181	0.727327908492816	1.24323778005383	3
peak_1215	0.56772829157723	-0.798453	-0.740062	-1.49484	0.805996599840272	-0.467075	1.3170228206524	0.809681232904181	4
peak_1216	0.964973149538834	0.769357701116665	1.29514024096466	-0.833651	-0.262042	0.379696245868342	-0.828381	-1.48509	5
peak_1217	0.0100571957139791	1.68327456775666	0.976917194013115	-0.278893	-0.0670026	-0.881548	0.0884976717685121	-1.5313	5
peak_1218	0.746740778928345	0.117807514170622	1.25831987802068	0.791897873451915	-0.310906	0.238947195772077	-1.31302	-1.52979	5
peak_1219	0.556295263294606	0.170263227071181	1.36227954439471	1.26758849515147	-0.649413	-0.431227	-1.10905	-1.16673	1
peak_1220	-0.18471	-0.88949	-0.756503	-0.199682	-0.796066	-0.0906213	0.88150479970918	2.03556773217649	2
peak_1221	-0.459731	-1.10905	-0.472375	0.27426151538294	-0.135222	-0.4917	0.163686821896795	2.23012557734619	2
peak_1222	1.06923466514523	-0.123066	0.461416002949819	1.75666954912534	-0.694891	-0.736429	-0.776833	-0.956101	1
peak_1223	-0.658155	-0.830628	-0.745648	-1.21251	0.394338266384515	0.553289209545165	0.885092265347618	1.61422	4
peak_1224	-0.925887	-1.03595	-0.599887	-1.12819	0.848059063800773	0.863816828280209	0.902010814844736	1.07603232674334	4
peak_1225	0.64536156110101	0.435291824359998	0.813586251524825	1.49975301745506	-0.667522	-0.337983	-1.00637	-1.38212	1
peak_1226	0.551479412036665	0.379350073322196	0.901820811566073	1.53427702453881	-0.856401	-0.284232	-0.898353	-1.32794	1
peak_1227	0.574014282300393	1.17539059064136	0.451706078706955	1.2683077006885	-0.683101	-0.40125	-1.14553	-1.23954	1
peak_1228	1.21968676637209	0.391603423444868	1.63498263911595	-0.319938	-0.479237	-0.374026	-0.856113	-1.21696	5
peak_1229	-0.194558	-0.428166	-0.51642	2.29293896624704	-0.876189	-0.165495	0.419960289850831	-0.532071	1
peak_1230	0.140897096479024	0.128324652702714	0.637156557043832	2.05445382925898	-0.424685	-0.781191	-0.821001	-0.933955	1
peak_1231	-0.89872	-0.743012	-0.300651	-0.186955	0.702039187469755	-0.542743	-0.19543	2.16547221921108	2
peak_1232	-0.494965	-0.458377	-0.937701	-0.163578	-0.0972587	-0.530048	0.404994064543079	2.27693403948418	2
peak_1233	0.947968377446149	0.0893548421909195	1.0966115925733	1.23574170433366	-0.435559	-0.583255	-1.36329	-0.987573	1
peak_1234	0.690692440445643	-0.0949123	1.48758919236874	0.902269586209519	-0.00426296	-0.404052	-1.2544	-1.32292	5
peak_1235	-0.476383	-0.651232	-1.32633	-1.10598	0.712029923964327	0.886970992095494	1.25460373385426	0.706318029114108	4
peak_1236	-1.01669	-0.721738	-0.652507	-0.888224	0.173000537552608	0.362833112739729	1.76296687704606	0.980357691136868	4
peak_1237	-0.628776	-0.530728	-1.11449	-0.586868	-0.141497	0.0689761614321642	1.91909014829891	1.01429048267662	4
peak_1238	-1.10436	-0.0974268	-0.766427	-1.28588	0.0245390947587809	0.922932107850618	1.06023058538508	1.2463945419793	4
peak_1239	-1.02816	0.389801105575662	-0.653055	-1.10877	-0.328419	-0.0645381	1.64382388917097	1.14931247594723	4
peak_1240	-1.1358	-0.325075	-0.989772	-1.00554	0.402441294713574	0.684022570305092	1.48141976641068	0.888301635584949	4
peak_1241	-1.14228	-0.196981	-0.848656	-0.785298	-0.274667	0.861910499782851	0.620838962639374	1.76513571994318	4
peak_1242	-1.19588	0.282440725795225	-1.02124	-1.16164	0.601195463922508	0.350345136710555	0.676449740142584	1.46833057610134	3
peak_1243	0.493605832989248	-0.0292291	0.631887582754473	1.89301576240943	-0.253416	-0.710526	-0.736404	-1.28893	1
peak_1244	-0.902025	-0.171402	-1.12352	-1.21387	0.484185737785463	0.505887137662749	1.18992737300872	1.2308164982575	4
peak_1245	-0.892758	-0.202387	-0.99328	-1.24152	0.421583930721645	0.522837371908962	0.781900378315981	1.60361956345913	4
peak_1246	-0.405669	-0.346321	-1.11057	-1.09901	0.584314526987632	-0.360765	1.20417528487548	1.53384757652329	4
peak_1247	0.444630316882494	1.91973574843309	0.335716604563744	0.274282276733526	-0.261155	-0.564195	-0.732943	-1.41607	5
peak_1248	-0.771626	0.456695986576157	-0.31773	-1.57639	1.03980364252225	0.248647469601457	-0.550464	1.47106480261648	3
peak_1249	-0.625447	-0.0329431	-1.14545	-0.596634	0.246755727721675	-0.642927	0.871607656802941	1.92503601194283	2
peak_1250	-0.0374895	0.468708516145984	0.530261920951327	1.58908631526355	-0.398912	-0.877401	0.419212531283196	-1.69347	1
peak_1251	-1.20191	-0.899683	-1.10412	0.565267937607128	0.829232684744061	-0.352985	1.24528286681073	0.918918300682919	6
peak_1252	-0.724067	-1.08358	0.0222134156993155	-0.432953	0.0015611406088677	-0.374316	0.396533697803515	2.19460521435995	2
peak_1253	-1.35028	0.57834926109639	-0.88642	-0.907524	1.17203870806073	0.551239566510296	-0.353422	1.19602024085839	3
peak_1254	-1.04585	0.305804758794499	-1.04202	-1.26097	1.08262778457308	0.408943690111803	1.32070807992993	0.230753305398963	3
peak_1255	-0.512288	-1.08437	-1.06115	0.0788095035008012	-0.0257297	0.0280566455003691	0.54388447428504	2.03278222680026	2
peak_1256	-0.7859	-0.714051	-0.997014	-0.127255	0.452471558864062	-0.133243	0.156683781857721	2.14830807872757	2
peak_1257	-1.30602	-1.02531	-0.614133	-0.156291	1.72379987295994	0.120368020685323	0.808723527433691	0.448856338924747	6
peak_1258	-0.102173	-2.0128	0.165753425180862	0.846664306266198	-0.0929519	-0.357197	0.123574367755079	1.42912538771032	6
peak_1259	-0.846519	-0.900301	-0.922583	-0.781423	1.12843865573544	0.0771227684869629	1.44756143744936	0.797702014565495	6
peak_1260	-0.526032	-0.323505	-0.594857	-1.51251	0.938730809567428	-0.268506	0.69094335369499	1.59573700499673	4
peak_1261	-0.592913	0.268847919657366	-0.948011	-1.48302	0.18362001106853	0.254708215815271	0.5685639984401	1.74820817228802	3
peak_1262	0.832969585524423	0.0284826161601138	1.11763727428654	1.43399674046272	-0.856493	-0.653736	-0.832041	-1.07082	1
peak_1263	-0.441017	-0.786084	-0.398949	-1.30907	0.61175100373164	-0.041736	0.426930022795227	1.93817189618245	2
peak_1264	-0.68949	-0.362867	-0.689064	-1.02034	0.107851849515263	0.104963615074553	2.17052084014707	0.37842910523402	4
peak_1265	-0.359336	-1.0067	-1.17193	-0.0522355	0.180659091643182	-0.0988822	2.05819250517773	0.450233527828724	6
peak_1266	1.06002952208813	0.450630829255475	1.16485699535667	0.716023175584778	-0.4805	-0.773626	-0.481323	-1.65609	5
peak_1267	-1.19616	-0.028581	-1.17685	-0.0663048	1.25956870273996	-0.64702	0.451895667121229	1.40344716503102	6
peak_1268	-0.618251	-0.409412	-0.678847	0.61004469768588	0.84686840753677	-0.62465	1.87372221537693	-0.999476	6
peak_1269	-0.662491	-0.203739	-1.08164	-1.15108	0.898581494910815	0.320699190756827	0.118928996647927	1.76074356536726	3
peak_1270	-1.46462	0.544152917027231	-1.2655	-0.571429	0.910695987929287	0.0724451106535526	1.22042115804731	0.553831007583011	3
peak_1271	-0.979931	0.514866618494428	-1.08502	-1.47626	0.699650331920772	0.488072426257214	0.92488246097255	0.913735471709922	3
peak_1272	-0.914588	0.773209497663638	-1.32087	-0.855185	-0.215322	0.547783348831172	0.370721654152894	1.61424472837226	3
peak_1273	-1.09199	0.235923579491824	-0.546633	-1.39912	1.56721616581368	0.588215450010616	-0.168982	0.81537198775321	3
peak_1274	-0.739408	-1.2259	-0.421454	0.183175238949697	0.616355109077015	-0.830353	0.597436218352872	1.82015149871088	2
peak_1275	-1.0377	-1.00618	-1.06334	0.0387365635272456	0.354570714745954	0.0250979142030544	1.20779441288289	1.48103010049839	6
peak_1276	-0.449215	-0.904265	-0.490553	-0.940555	-0.0218834	-0.24092	1.80064487940084	1.24674764658932	4
peak_1277	-0.62658	-0.561892	-1.27832	-0.573289	0.0377103202033458	0.0659586129288094	1.39118357682694	1.54523156045132	4
peak_1278	0.0228176549758321	-0.472086	0.185620096271623	2.23479299722117	-0.582192	0.240313028745163	-0.705298	-0.923968	1
peak_1279	-0.505099	-1.2614	-1.34409	0.479045615643398	1.13026828963145	-0.0984457	0.275032915127508	1.32469606697304	6
peak_1280	-0.692402	-0.77757	-1.51361	0.920781472877728	0.769438387920543	-0.563977	0.66208125831097	1.19526032942419	6
peak_1281	-0.942824	-1.14751	-0.136212	0.453848837429231	0.259824544335883	-0.67441	0.183878206038238	2.00340336130724	2
peak_1282	0.213868051072911	0.0605440172944359	-0.0894464	2.26447867394553	-0.335691	-0.903416	-0.328199	-0.882138	1
peak_1283	-0.523983	-0.522617	-1.21345	-1.12277	0.440478232268804	0.455636116200757	0.907382242537785	1.57932499394445	4
peak_1284	-0.913479	-1.63434	-0.403088	0.421518224773218	0.995973536567221	-0.441248	1.08221660170759	0.892449411365966	6
peak_1285	-0.48395	-1.07299	-0.37955	-0.872066	0.145415434600852	-0.236819	0.98749269349437	1.91247138450834	2
peak_1286	-0.732871	0.2274766131535	-0.582331	-1.08459	-0.407863	-0.124843	0.626147488159936	2.07887300521932	2
peak_1287	-1.11565	-0.96307	-0.229937	-0.448379	0.371064601661547	-0.496321	1.30682102368175	1.57547017200975	2
peak_1288	0.408932862172842	-0.0389518	0.459367674512133	2.07418222965747	-0.543758	-0.708469	-0.545471	-1.10583	1
peak_1289	-1.26144	-0.0884997	-1.07211	-1.01564	0.5798649939133	0.944173603700017	0.67290341554152	1.24075443903198	3
peak_1290	-0.530943	-0.256916	-0.706341	-1.52483	0.674176292110472	-0.207993	1.08698345060324	1.46586439454051	4
peak_1291	0.582598779987023	0.380761201729384	0.683631844317356	1.41225733649142	-0.449712	0.123540167707147	-1.14135	-1.59172	1
peak_1292	0.640168684523921	0.43157276783001	0.784865375491421	1.52590169782522	-0.54428	-0.552434	-0.792407	-1.49339	1
peak_1293	-1.64513	-0.432054	-1.13542	0.1021949903424	0.320552171837669	0.689944041796706	1.15874613284258	0.941164917983759	6
peak_1294	-0.0775911	-0.668312	-0.855096	-1.52509	-0.00983916	1.03278977820158	0.726073583462919	1.3770661955404	4
peak_1295	-0.117645	-0.324183	-0.845259	-1.542	0.202294550602201	-0.0561847	1.07169197416589	1.61128420272101	4
peak_1296	-0.729699	-0.359027	-0.456623	-1.34372	-0.187094	0.16309735014396	1.35661429003351	1.55645165846028	4
peak_1297	-1.17872	-0.10771	-0.057198	-1.27442	-0.601253	0.782786417831049	1.09776290396671	1.33875156096139	4
peak_1298	-1.05868	-0.832261	0.270306623606845	-1.23052	-0.326301	0.945241350243811	0.883762911580695	1.34844762747485	4
peak_1299	-0.590965	-0.187827	-0.990447	-1.39941	0.00739119802262647	0.582768684874525	1.21121285268022	1.36727510222579	4
peak_1300	-0.751555	-1.23101	-0.00384405	-0.805899	-0.164363	0.0583451740807523	1.30820983944417	1.59011413966427	2
peak_1301	1.7897966610364	0.153324650446232	0.791130263545967	0.332843759549219	-0.344596	-0.389425	-1.01749	-1.31559	5
peak_1302	-0.760588	0.338240427858971	-0.894334	-1.57434	-0.0747845	1.12497014697495	1.09821460029489	0.742622701887488	3
peak_1303	0.545077818982756	-0.0198428	1.09968534307518	1.41302023298534	-0.394967	-0.240884	-0.75522	-1.64687	1
peak_1304	1.11092538034738	-0.0671795	-0.384482	1.71526782055543	-1.41973	0.164513857070519	-0.526239	-0.593078	1
peak_1305	0.750169010133297	0.725705014953795	0.72010642330575	0.860510716014195	-0.827572	0.435424693539463	-0.994731	-1.66961	5
peak_1306	0.948498052349159	0.426001551789427	1.49096902623244	0.150166025215049	-0.460958	0.0673534915525106	-1.21407	-1.40796	5
peak_1307	-1.09805	-0.301067	-1.63787	-0.205811	1.15112169904912	0.452629415693642	0.589879093025875	1.04916858948771	6
peak_1308	-0.974696	-0.648598	-0.880373	-0.855836	0.559104769373117	0.0411605300015974	1.39948341003744	1.3597540093755	4
peak_1309	-0.901501	-1.02539	-0.430217	-0.641474	1.17565739874318	-0.507667	0.862325305567383	1.46826393265321	2
peak_1310	-0.547494	0.258045166576222	-1.12398	-1.56529	1.21988216684752	0.362297904973944	1.10180030194624	0.29473617255218	3
peak_1311	-1.07322	-0.326792	-1.56463	-0.275004	1.19393207036043	0.201767035342696	1.08235127711815	0.761598910849023	6
peak_1312	-1.06219	-0.681082	-0.833341	-0.435218	0.89705043181747	-0.476558	1.55519268813795	1.03614047641256	6
peak_1313	-0.63487	-0.0374589	-0.992844	-1.1578	1.19356028789627	-0.529246	0.73677243987671	1.42188904384199	4
peak_1314	-1.23243	0.0419084537942841	-0.543789	-1.50823	0.469692491446633	0.678851597203172	0.914594071096401	1.17939684631171	3
peak_1315	0.0859210363270939	0.777489129550333	1.84450526569144	0.233500259332927	-0.184039	-0.428044	-1.13803	-1.1913	5
peak_1316	0.92437264344338	0.773446090179846	1.47167457646023	-0.250835	-0.36817	-0.0689021	-1.01815	-1.46344	5
peak_1317	1.4051614145257	0.941619818963904	0.791531107179478	0.119066901272329	-0.822814	-0.182842	-1.48124	-0.770479	5
peak_1318	-1.00682	-0.72747	-0.792088	-1.07882	0.62588856159436	0.864618295798118	0.676147818127508	1.43853536375021	4
peak_1319	-0.332611	0.33453374431312	-1.45802	-1.28058	0.317578356298912	0.723081483849376	0.158877166365872	1.53714094707453	3
peak_1320	-0.951806	0.0748145563425116	-0.580101	-1.44876	-0.254641	0.875247999381284	1.4674158708262	0.817827190451753	4
peak_1321	-0.522665	-1.15692	-1.07542	-0.752516	0.295067217502894	0.837135513336669	1.01940244120816	1.35591549063284	4
peak_1322	0.636849362875592	1.6695549673346	0.82370533846041	-0.981507	0.190528868668732	-0.741429	-0.409738	-1.18796	5
peak_1323	1.04810341181129	1.44591046910373	0.375778977030897	-0.0584331	0.372238915369524	-0.822968	-1.00133	-1.3593	5
peak_1324	0.703550247863213	-0.0591974	1.08136992946755	1.36132054029146	-1.57532	-0.232095	-0.390082	-0.889545	1
peak_1325	-1.32183	-0.140038	-0.538621	-0.514334	0.463475518323602	-0.140582	0.0856050155008204	2.10632450866952	2
peak_1326	0.696978764359302	-0.20321	2.02853546153979	-0.865836	0.269157006258436	-0.594251	-0.280693	-1.05068	5
peak_1327	0.00123593144288184	-0.0260961	-0.595819	-1.31434	-0.713938	0.0721512022671339	0.552884148577571	2.02391794870837	2
peak_1328	0.162934368347849	0.752598838185337	0.366194018312949	1.65620818394073	-0.517843	-0.473544	-0.217301	-1.72925	1
peak_1329	0.105243120049873	0.851663391741957	-1.10392	-1.85189	0.990348925322261	0.0476640047682845	0.188280998862112	0.772613822914727	3
peak_1330	0.853864132359835	0.212311667098531	0.595391299732528	1.6654365050018	-0.768034	-0.527945	-0.726948	-1.30408	1
peak_1331	-0.969977	-0.0629652	-0.52522	-1.4405	0.42725555018698	-0.00440312	1.60752339269356	0.968287682866738	4
peak_1332	-0.778802	0.0121117979973307	-0.411948	-1.82085	0.509442301826025	0.218034757190405	1.23603264974847	1.03598300690519	3
peak_1333	-0.801149	0.41207940573581	-1.42096	-0.514192	0.0512490135493483	-0.0555569	1.93500627116233	0.393525317463372	4
peak_1334	-0.580289	0.549062794568885	-1.28294	-1.37628	-0.0983808	1.10518150974349	0.547506056917319	1.13614583438692	3
peak_1335	-0.768467	-0.149862	-0.718	-1.55674	0.819650365413275	0.0493519810095344	0.970805003067516	1.35326075949439	4
peak_1336	-0.452763	-0.482895	-1.0709	0.971344342692076	0.548992100638799	-1.48941	0.997683431973219	0.97794615781614	6
peak_1337	0.678957110054677	-0.460299	0.0437773556262171	1.60594292620816	0.334573419461545	0.239610960912594	-0.676413	-1.76615	1
peak_1338	-0.586702	-0.700245	-0.762471	2.29947193891073	-0.209739	-0.417314	0.128092574885358	0.248906992393874	6
peak_1339	-0.30171	-0.462947	-0.387451	2.46460371018657	-0.329601	-0.449235	-0.173513	-0.360146	1
peak_1340	-0.386006	-0.47175	-0.497035	2.40339994744859	-0.644888	-0.403213	0.115103024493862	-0.115611	1
peak_1341	-0.00305161	0.675993370568692	-0.817861	2.13138016524849	-0.0638816	-0.598251	-0.447178	-0.87715	1
peak_1342	1.26084533348461	1.03918744983284	0.374821633597766	0.931601127853659	-0.834424	-1.12971	-0.800317	-0.842005	5
peak_1343	0.794200915771181	1.01890550195788	0.621427641857873	1.12789653767716	-0.594153	-0.72912	-0.744608	-1.49455	1
peak_1344	0.547723073959319	0.167747782449066	0.844643846199197	1.63330980017133	-0.481332	-0.288745	-1.07136	-1.35199	1
peak_1345	-1.30523	-0.0335514	-0.835997	-1.0399	0.157523256520175	0.530826019931284	1.35593175630763	1.17039631261481	4
peak_1346	0.930797379248707	0.518239756307455	0.908732879447104	1.22763208990591	-0.731438	-0.614973	-0.882395	-1.3566	1
peak_1347	1.66582838556017	0.583274217608427	0.410285878449501	0.682445885037001	-0.781568	-0.512867	-0.648908	-1.39849	5
peak_1348	-0.0784991	0.191147018611954	-0.608491	-1.79166	0.0700451852982659	-0.335574	1.26103107368611	1.29200276044401	4
peak_1349	0.738578202693335	1.4789557025403	0.147741468963798	-0.12371	-1.60071	-1.22157	0.231347828325623	0.349359650817025	5
peak_1350	-0.867761	-0.710893	-0.626777	-1.26825	0.387721500422737	0.565583415600035	1.04343341056194	1.47694080741478	4
peak_1351	-1.03312	-0.480941	-0.227586	-1.59761	1.14336757530594	0.400414674012264	0.803515234019455	0.991951599774743	3
peak_1352	0.719161997595041	0.168140158824326	0.954412240332302	1.42195807166644	-0.395036	-0.387775	-0.977839	-1.50302	1
peak_1353	-1.28601	-0.586519	0.259477723545731	-1.006	1.14127380511901	-0.120777	-0.0155987	1.61415005235461	2
peak_1354	0.556698983778944	-0.471753	0.783235776372458	1.32947463412417	0.196819694265412	0.280734993629697	-0.895651	-1.77956	1
peak_1355	-0.91893	-0.897195	0.704362070015872	-1.13915	-0.105147	0.016757803339525	1.80577549405692	0.533529024621728	4
peak_1356	-0.898283	-0.47314	-0.669226	-1.19253	0.461035411688452	0.897986343344965	0.123421532857636	1.75073438639319	3
peak_1357	0.904495722768481	0.106904501216977	0.497325443192428	1.33012934911402	-0.195974	0.0469091867876904	-0.847004	-1.84279	1
peak_1358	0.967516661835509	0.509304108885272	0.708267251968403	0.99834230678387	0.108260016793363	-0.433966	-1.32198	-1.53575	5
peak_1359	0.561298107681725	0.496254160384973	0.747740785566724	1.32271293866412	-0.453547	0.0531494050510891	-1.04636	-1.68124	1
peak_1360	0.70712455916133	-0.0433044	0.861064199444551	1.48611218307759	-0.50681	0.0257363241436772	-1.0524	-1.47752	1
peak_1361	1.18351840659637	-0.558673	0.890511476663943	-0.09836	0.59490402425434	0.690346565715238	-1.31289	-1.38935	5
peak_1362	1.11145999707286	0.990209742697751	1.17949078610148	0.215507021188618	-0.589134	-0.772912	-0.818591	-1.31603	5
peak_1363	1.20451143361858	0.61062220115778	1.30399872163414	0.391379213631345	-0.670138	-0.64279	-0.947543	-1.25004	5
peak_1364	0.725390488487677	1.16445345605317	1.18983902888569	0.267543539425299	-0.336197	-1.12974	-0.455054	-1.42623	5
peak_1365	0.660372103263447	-0.592906	-0.129232	1.84463998688573	0.00334806260881515	0.249655383218142	-0.444251	-1.59163	1
peak_1366	0.157945779054706	1.27391258573287	1.24797397931352	0.223928310044044	-1.43999	-0.0188185	-0.162678	-1.28227	5
peak_1367	-0.744683	-0.917755	-0.857502	-0.89302	0.0158180186395448	0.805456136529614	1.11842327229776	1.47326161612567	4
peak_1368	0.231977774450725	1.12732625102317	0.236506780155999	-1.6569	-0.207592	1.44461764870646	-0.75021	-0.425728	3
peak_1369	-1.2415	1.35400102538493	-0.586054	-1.24908	-0.388903	0.887626069040399	0.741537031260893	0.482376237594095	3
peak_1370	-0.340561	1.70143519726486	-0.794112	-1.51356	-0.122959	0.23171755157971	-0.150047	0.988089569533442	3
peak_1371	-0.917175	0.125766142149812	-0.922001	-1.01325	-0.181652	0.0709424703022809	1.10022604143777	1.73714648089569	4
peak_1372	-0.812081	-1.92566	0.600403750410145	-0.359481	0.664092455184346	1.23358473398011	0.285604067116851	0.313542023654515	6
peak_1373	0.40501721135401	1.27812954900211	0.662570019729528	1.04619423327595	-0.542912	-0.535653	-0.703152	-1.61019	5
peak_1374	1.47348533287739	-0.110341	0.688594872422527	1.07356249376213	-0.391166	-0.40168	-0.887451	-1.44501	1
peak_1375	-0.610764	1.42942678801047	-0.935404	-1.36162	0.395152967298997	1.29468733601235	-0.106993	-0.104489	3
peak_1376	-0.000542989	-1.30953	-0.871747	-1.07016	0.199485580944775	1.06942909563799	0.652275130646256	1.3307913031789	4
peak_1377	0.706740897599779	-0.629391	-0.829386	-0.420861	0.222929870952338	2.10488378406851	-0.792202	-0.362715	3
peak_1378	-0.929525	-0.371785	-1.08789	-0.834261	0.406446355371411	0.610681078051981	0.346140851695902	1.86019310387907	2
peak_1379	-1.33246	0.0588704412015691	-1.03522	-0.310789	-0.351615	0.256407378523664	1.65605384348941	1.05874478735207	4
peak_1380	-0.797997	0.911782570034474	-1.51621	-0.752359	-0.331673	0.344716498179311	0.802037804500041	1.33970452934461	3
peak_1381	-0.0777041	0.0496784428611846	-1.31841	-1.1622	-0.28987	1.26560803081521	0.0446876550581414	1.48821488077036	3
peak_1382	-0.634843	-1.37479	-1.02408	0.98501325018521	-0.133781	-0.120003	1.20092301689403	1.10155761052413	6
peak_1383	1.09540706511723	0.379850547387133	0.755356662537331	1.10749701859466	-0.882698	-0.0260047	-0.961882	-1.46753	1
peak_1384	1.02383037151974	-0.0706039	1.10444854783514	0.928291806237365	-0.858284	0.309321327647361	-1.04042	-1.39659	1
peak_1385	-0.644002	-0.697162	0.0811451079740267	-1.45957	0.371467926643026	1.29406030608279	-0.36577	1.41983232187713	3
peak_1386	-1.26966	-0.369945	-0.78786	-0.602242	0.196801559776848	-0.0353323	1.19506792748555	1.6731734216818	4
peak_1387	-0.529382	-1.20586	-0.810705	-0.76864	0.0715759920968325	0.663022511803761	0.940208999778584	1.63978204336971	4
peak_1388	-0.430128	-0.523281	-0.965938	-0.796558	1.39253646144821	0.957394254811357	1.19563117465889	-0.829656	6
peak_1389	-0.370319	-0.463076	-1.26986	-0.978861	1.74389616528895	-0.0887088	0.786345026661708	0.640578866393016	6
peak_1390	-1.13716	0.497002041094574	-0.669156	-1.38168	1.20151964885979	-0.0784394	0.32347153546518	1.24443736914046	3
peak_1391	-0.852887	-0.351993	-1.17299	0.00268760073512333	0.748449860196216	-0.947233	1.25037868115774	1.32359007121525	6
peak_1392	0.0147886151105879	0.659028526832019	1.00812631366397	1.16638173491352	-0.597375	0.433260027837001	-1.19782	-1.48639	1
peak_1393	-0.527877	-1.59366	-0.254945	0.26576697617258	1.80711694172706	0.0060493585729879	0.75539760722656	-0.457846	6
peak_1394	1.54283174255624	0.610972582896192	1.06789666569257	0.00657372667365494	-0.43019	-0.602061	-1.36925	-0.826779	5
peak_1395	-0.194818	1.09265081262299	-1.02009	-1.37733	-0.14603	0.190585888914272	-0.198317	1.65334879525045	3
peak_1396	-0.969216	-0.605733	-1.00961	-1.09488	0.892664971410976	0.866263034715876	0.755105102238132	1.16540945031277	4
peak_1397	-0.764275	-0.991018	-0.881468	-0.742037	0.445142688043452	0.435514720673427	0.702267265147425	1.79587278428882	2
peak_1398	-0.256469	-0.932625	-0.681137	-0.623558	-0.0264383	-0.495219	1.04986779416589	1.96557845376438	2
peak_1399	-0.731821	-0.779955	-0.910956	-0.644221	0.202581678554929	-0.151055	1.48548927770463	1.52993797402291	4
peak_1400	-0.832523	-1.20286	-0.151306	-0.827652	-0.209405	0.78346709655401	0.71171529536943	1.72856189857203	2
peak_1401	-1.13841	-0.777547	-1.10956	-0.520694	0.90843578806512	0.510454034718208	0.711072832892187	1.41624738238083	4
peak_1402	-0.768922	-0.264835	-0.303186	-1.18039	-0.638553	0.18613663456313	1.51025937300829	1.45948777236914	4
peak_1403	-0.334131	-0.407466	-0.934911	-1.32518	0.163617048819414	-0.00629762	1.52247631491957	1.32189676078278	4
peak_1404	-0.685181	-0.0180884	-0.615959	1.71834654279999	-0.593629	-1.09373	1.28429502944911	0.00394990730047003	6
peak_1405	-1.17901	-0.217369	-0.671325	-0.889532	0.106420098541177	0.00498630652132496	1.06233237440885	1.7834937600861	4
peak_1406	0.372250020652854	0.666775949939813	1.46003170370726	0.9491352334124	-0.557836	-0.609863	-0.915691	-1.3648	5
peak_1407	0.265285809848757	-0.234832	2.30275073294903	-0.522986	0.0828943524228201	-0.646806	-0.842735	-0.403572	5
peak_1408	0.848839776290162	-0.131835	1.55179215356712	0.918136396801021	-0.236913	-0.801959	-1.02551	-1.12255	5
peak_1409	1.05745515960326	-0.195697	0.309942572040568	1.66965970098223	-0.404224	-0.0973564	-1.32721	-1.01257	1
peak_1410	-0.801841	-0.535602	0.137159407995128	-1.50075	1.71761190065524	0.710159631018411	-0.255334	0.528594294017449	3
peak_1411	-0.239702	-0.687932	-1.86331	0.479491057910634	-0.338745	0.481154394645027	0.899005806301511	1.27003647109579	6
peak_1412	0.0767274688539487	0.224415388978309	-1.15174	-0.746704	-0.362764	-0.798612	1.87185520015142	0.886823247331016	4
peak_1413	-0.484255	-0.63057	-1.06044	-1.19883	0.26912611435725	0.851194006458935	0.642402760787499	1.61137054000525	4
peak_1414	-0.149232	0.524646263379971	-0.163639	-2.20977	0.00565285676166522	0.160184956934969	1.12648886551733	0.705664546619126	3
peak_1415	-1.03971	0.127667383154023	-1.19713	-0.619297	1.94271179792124	0.173528710779271	0.0888583493129384	0.523370884098616	3
peak_1416	0.64661029777568	0.531781104707693	1.53874651139864	-0.0853493	-0.0941579	0.209132541241513	-1.15076	-1.596	5
peak_1417	-0.174205	-0.0748749	1.66571855091418	1.32755298983954	-0.356254	-0.57883	-0.499192	-1.30991	1
peak_1418	0.123871295444568	-0.547852	1.43631940873763	1.60869981185252	-0.378084	-0.388195	-0.827688	-1.02707	1
peak_1419	0.251401436058219	-0.382498	0.756118439214972	2.00743917492651	-0.404453	-0.278579	-0.820376	-1.12905	1
peak_1420	0.289848734052575	-0.0982269	0.848965730189682	1.49930352502993	-0.951915	0.65068543461102	-1.34555	-0.893113	1
peak_1421	1.18128568480997	0.743676146414658	1.32257850629321	-0.0954343	-0.486706	-0.246536	-1.02225	-1.39661	5
peak_1422	1.03216411512139	0.396991003597796	1.33105434453878	0.518811865188419	-0.407583	-0.330169	-0.930043	-1.61123	5
peak_1423	-1.22069	-0.690896	-0.453364	-0.364707	2.06259914364922	0.595102244176473	-0.167707	0.239663661291755	6
peak_1424	-0.968853	-1.73436	0.265564400185857	1.08965053420197	-0.256678	0.423557414155599	-0.0623861	1.24350103399071	6
peak_1425	0.810870684720643	0.163670686794566	0.620363251663722	1.69256200622582	-0.89444	-0.425311	-0.71071	-1.25701	1
peak_1426	1.34586941755127	-0.0947038	1.05241708745222	1.02055338670595	-0.748078	-0.512372	-0.833084	-1.2306	1
peak_1427	1.15485988388912	0.0588415184878369	1.37727646339759	0.796833500443358	-0.67492	-0.570773	-0.904674	-1.23744	5
peak_1428	0.273689190282505	0.0993936012398813	1.05384727659378	1.76644382407192	-0.68765	-0.57578	-0.871241	-1.0587	1
peak_1429	0.242361757184746	0.618487299194187	2.0911405935074	-0.818406	-0.199127	-0.411243	-0.490301	-1.03291	5
peak_1430	0.614565221394117	0.472027068055058	1.67753413785778	0.612963700424571	-0.596267	-0.637221	-0.797434	-1.34617	5
peak_1431	1.47172167648154	-0.390997	0.693052277720098	0.781432676562437	-0.97316	0.570759432985368	-1.08338	-1.06943	1
peak_1432	-0.503102	-1.53996	-0.745346	-0.216275	0.80639728434033	-0.154296	0.769039564489114	1.5835399125202	2
peak_1433	0.2622149500324	0.0405859357770331	0.374542224596634	1.97877783398757	-0.768913	0.0181931258198307	-0.469525	-1.43588	1
peak_1434	-0.951586	0.168800500829167	-0.28641	-1.71419	0.38774681454377	0.0676962028607336	1.46475070411251	0.863189305895199	4
peak_1435	-0.864093	-0.497969	-1.32908	-0.883413	0.809216304885071	0.646274465449442	0.794242980096284	1.3248257409656	4
peak_1436	-0.750633	-0.758608	-0.802721	-1.19217	0.438296695017978	0.519944236334753	1.05824762133838	1.48764656118747	4
peak_1437	-0.431394	-1.04211	-0.550159	-1.18187	0.547625053590242	0.137704808477325	1.77674101707905	0.743466313244895	4
peak_1438	-1.10481	-0.520429	-0.722586	-0.942432	0.94197764157711	0.988347960993202	-0.129158	1.48909248275681	3
peak_1439	0.564015658583145	1.23315311320126	0.765357461577605	0.528335239455033	-0.20045	-0.381469	-0.560491	-1.94845	5
peak_1440	0.925156436254156	0.806669006961796	1.39408382147972	-0.00383579	-0.158011	-0.45122	-0.969951	-1.54289	5
peak_1441	0.621327817381306	0.567157302010156	0.290711147728904	1.65664	-0.993082	0.0508556193794328	-0.911639	-1.28197	1
peak_1442	0.942770587153364	0.511168443901654	0.498502548356689	1.4234108971682	-0.413915	-0.455008	-1.08827	-1.41866	1
peak_1443	0.462187280384107	-1.51011	-1.3888	0.678636394736847	-0.122193	1.40320072087513	0.141301370547581	0.335783381653689	6
peak_1444	0.956102760906281	0.218249800653083	0.898307984234561	1.35862245641757	-0.824471	-0.407323	-0.853898	-1.34559	1
peak_1445	1.1220418228656	0.355652141274876	1.03226248265856	0.841920295104699	-0.781564	-0.0406037	-1.14667	-1.38304	5
peak_1446	-0.0712249	0.0551471006630445	-1.53934	-1.09472	0.219151207708882	0.03014405837356	0.703960939930735	1.69688216079438	4
peak_1447	0.653038683444356	-0.24297	0.888294101519584	0.510002405647515	0.0765174640719213	1.04033040604467	-1.24039	-1.68482	5
peak_1448	0.209316695265472	0.147434531990577	2.0460075654953	0.012358086723699	-0.143025	-0.0999552	-0.662622	-1.50951	5
peak_1449	-1.154	-0.603946	-1.00447	-0.704927	1.0653545063617	0.500998967392402	0.40060718359359	1.50038965772328	4
peak_1450	0.408489470187252	1.21481677831919	1.02439025658581	-0.308816	-0.474333	0.705077051429561	-0.9774	-1.59222	5
peak_1451	-0.651961	1.77399953770549	-0.126775	-1.63466	-0.522924	0.402257843204111	0.291820987088311	0.468246069348634	3
peak_1452	-1.16696	0.923181143393001	-0.74558	-0.86137	-0.88637	0.693207328179223	0.763903011152143	1.27998586927911	3
peak_1453	-0.689517	1.57546700519283	-0.712831	-1.21527	-0.574876	0.305741658614599	1.2776413352808	0.0336440098960706	3
peak_1454	-0.813089	-0.0812927	-1.25411	-1.12189	1.02438389954099	0.248403975468285	0.554605515855479	1.44298438422771	3
peak_1455	-0.789281	-0.315788	-0.597929	-1.3103	-0.166268	0.421490796190715	1.06752	1.69056236572667	4
peak_1456	-0.627306	-0.0509239	-0.687713	-1.11773	-0.227584	-0.242065	1.02377262071712	1.92954298182722	2
peak_1457	-0.557116	0.695650615386847	-0.778007	-1.46489	0.834563402452622	0.175391797280395	-0.484385	1.57879578966302	3
peak_1458	-1.20581	-0.668234	-0.0530608	-0.911665	0.662020446787491	-0.32376	0.704286220655728	1.79622450259427	2
peak_1459	-0.586784	-0.817329	-0.794925	-0.805373	-0.256658	0.24779760552974	1.64795857487668	1.36531362294849	4
peak_1460	-0.700316	-0.059318	-1.25797	-1.08533	0.498280271438883	-0.0236907	1.46020118550637	1.16814710392869	4
peak_1461	-1.05712	-0.875045	-0.743883	-0.642732	1.10911705274736	0.392793879930208	0.161645355146959	1.65522451109951	2
peak_1462	-0.473413	-1.14548	-0.167663	-0.67372	-0.0670769	-0.462904	1.11293342955923	1.87732404270241	2
peak_1463	-0.801104	-0.107696	-0.11995	-0.579564	1.58082302088767	-1.25609	-0.0984045	1.38198953999165	2
peak_1464	0.26283918144897	1.00974581953238	-1.05464	-1.64362	0.756105584426649	-0.0994071	1.16562115775026	-0.396645	3
peak_1465	-0.568839	1.51722216644774	-0.335791	-1.5597	0.0531802106410181	0.686910012217496	-0.712862	0.919882633924943	3
peak_1466	-0.762752	0.538186900706444	0.503436972828885	-2.06267	1.02291899033184	0.000292978084496765	0.00287990426202143	0.757709376222468	3
peak_1467	1.18344745145388	0.266112807412106	1.25391842012231	0.760989012149051	-1.12904	-0.58766	-0.534915	-1.21285	5
peak_1468	0.761833731437822	0.190876328557246	1.02868468891709	1.43391404102079	-0.714098	-0.443109	-1.04818	-1.20992	1
peak_1469	0.217958895247485	0.83591316557504	0.710672616789295	1.55372812041009	-0.534358	-0.657948	-0.640897	-1.48507	1
peak_1470	0.700105323314718	0.258624794798143	0.532745430558496	0.774424670957933	-0.211544	0.403581597383637	-0.149372	-2.30857	1
peak_1471	-0.724293	-0.844567	0.254890619069674	-1.02787	0.0777627463672485	-0.379304	0.615659306059465	2.02772332129066	2
peak_1472	-0.983977	-0.201923	-0.907336	-1.03988	0.109466738232344	0.223321108574129	1.17255049371606	1.6277807810568	4
peak_1473	-0.775023	1.25266259267206	-0.225357	-1.922	0.0751882021492594	0.343737171477629	0.325997286319854	0.924790787463461	3
peak_1474	-1.28549	0.397318317929282	0.120014684295121	-1.55497	0.96329018514649	0.329111920960185	-0.255967	1.28668838750372	3
peak_1475	-0.991876	-0.841928	-0.82235	1.37744607456851	-0.423769	-0.388866	0.71698593022382	1.37435671342711	6
peak_1476	0.578653465312705	-0.368181	0.889950644208551	1.69199462200783	-0.837419	0.122429547109968	-1.02095	-1.05648	1
peak_1477	0.292721030862044	0.925829193347954	1.11579284868609	0.773875760611284	-0.178918	-0.102216	-1.11807	-1.70902	5
peak_1478	0.191350636523354	-1.01619	0.895520130247123	-0.313838	-0.601458	1.97413842754775	-0.306492	-0.823029	5
peak_1479	1.67410106326821	-0.507151	-0.162759	-0.902098	-0.645451	1.47232573711511	-0.259457	-0.669511	5
peak_1480	-1.65581	0.0267406968959763	-0.946346	-0.646597	0.334787520198771	1.0193229525751	1.08930961583425	0.778595630432752	4
peak_1481	-0.795829	-0.586228	-0.656759	-1.11738	-0.163469	0.456497409278205	1.36392653670973	1.49923944567852	4
peak_1482	-0.793101	0.864555826819013	-1.20578	-1.35668	0.00887967055180853	1.25440931985299	0.583917160799281	0.64379652880748	3
peak_1483	-0.392554	-0.992908	-0.470345	-0.461832	0.0630825359614291	-0.576526	0.680134413925593	2.15094801714991	2
peak_1484	0.526174422792319	0.0456160983690269	2.15594539241462	0.0347793865372856	-0.358507	-0.699957	-0.878356	-0.825696	5
peak_1485	1.21505196715617	-0.306099	0.617567985182718	1.14531504041271	0.397863607498425	-0.714894	-0.793415	-1.56139	1
peak_1486	1.72581537877284	-0.00446672	1.00336911935865	-0.660668	0.127828025066854	0.0618425923345349	-1.03064	-1.22308	5
peak_1487	0.453625031225499	0.539642853169254	-1.45818	-1.20474	0.0118015800347667	-0.510295	0.687603906214855	1.48053820962163	3
peak_1488	0.572257467005159	0.260041688522487	-0.273227	-2.0761	-0.475905	0.466946424812234	0.210181379231897	1.31580678720929	3
peak_1489	-0.279587	-0.655112	-0.835311	-1.11165	0.576335302333822	-0.48991	1.19721274106116	1.59801880122072	2
peak_1490	-0.449952	-0.0269543	-1.00297	-1.51888	0.559885482984327	-0.0377066	1.01214827112778	1.46442568916127	4
peak_1491	-0.981812	0.445660023966948	-1.28478	-1.16967	0.326232793838541	1.00803889728458	1.23087672059031	0.425455343695888	3
peak_1492	-0.789695	0.00218004280674532	-1.1197	-1.36235	1.28632880008535	0.313735058523714	1.07963189942296	0.589877239740684	3
peak_1493	-0.44941	-1.08475	0.0673047833648784	-1.2181	0.54432466717438	-0.472912	1.6212918130263	0.99224267030356	4
peak_1494	-0.76133	0.731265792898695	-1.43188	-0.945371	-0.091895	0.153497941502612	0.891406460304469	1.45430640362843	3
peak_1495	-1.21327	-0.221632	-0.95259	-0.702795	-0.107386	0.403786694938085	1.39315682130935	1.40073000406388	4
peak_1496	-0.787954	-0.905561	-0.807363	-0.622691	0.50503012365243	-0.160238	0.954659901246841	1.82411665480063	2
peak_1497	-0.939906	-0.467294	-1.27059	-0.563282	0.98580460470012	-0.140302	0.967937269287034	1.42763144716601	4
peak_1498	-0.456106	-0.95632	-1.0524	-0.259374	1.26815482918136	-0.762164	1.27231818272563	0.9458871595005	6
peak_1499	-0.244076	-0.722346	-1.02813	-0.625904	0.807229034516277	0.0988538453217866	-0.334221	2.04859490895533	2
peak_1500	-1.02027	-0.667214	-1.22543	-0.620521	0.831607206643229	0.808386700067074	0.451988059118838	1.44145497982592	4
peak_1501	0.768170739425569	0.708175337774154	0.459477114137174	1.37301649143355	-1.41524	-0.435165	-0.201809	-1.25663	1
peak_1502	-0.973503	-0.756246	-0.458756	-0.63574	-0.082094	-0.101642	1.10105249065637	1.90692804637134	2
peak_1503	-1.05355	-0.40292	0.103807336773095	-0.520193	0.423592921075008	-0.802989	0.104901610685124	2.14734570776277	2
peak_1504	-1.07549	-0.264896	-0.888493	-0.862473	0.365409716445249	0.0418890124746235	0.840773348832994	1.84328204016716	2
peak_1505	-1.35354	-0.786689	-0.192564	0.565062332330906	1.94437030549195	0.174394891397695	0.224524192918758	-0.575555	6
peak_1506	-0.344433	-0.57009	-1.63452	1.88539140882887	0.369232383517135	0.0250656634365191	0.414649084644547	-0.145295	6
peak_1507	-0.0992032	-0.853882	0.170363925992918	-1.6309	0.835272770151825	-0.0760263	-0.0389167	1.69328749699882	2
peak_1508	-0.736898	0.528920105253341	-0.924509	-1.1538	0.0450546281189422	-0.310033	0.710544142486124	1.84071703234427	2
peak_1509	-0.748559	-0.0158312	-0.0868494	-1.60896	0.942317427270627	-0.665983	0.839965616526186	1.34390105726321	3
peak_1510	0.248487320020335	-0.572609	0.838538210165859	-1.08883	1.00659236077045	1.3873531719431	-1.1631	-0.656438	5
peak_1511	1.13229612745705	0.873760177059928	1.25625329009263	0.0186283892165235	-0.475255	-0.367195	-1.07413	-1.36436	5
peak_1512	-1.24582	0.993840609904221	0.467582277412043	-1.57492	0.226170200978061	-0.489428	1.08890840030816	0.53366422366102	3
peak_1513	-0.942859	0.2092705042286	-1.07666	-1.01286	0.081041615533552	0.00589472616881979	1.11095294459797	1.62521617375467	4
peak_1514	-0.259782	-1.21654	-1.26929	-0.40944	0.417605586709075	0.0977237212853552	1.26599957399563	1.37372145395459	4
peak_1515	0.41003740856329	-0.335625	1.72213443023623	0.976627612078496	-0.487275	-0.0595377	-0.912741	-1.31362	1
peak_1516	0.73884588755975	0.378250707374628	1.58018130302003	0.761557725392459	-1.05032	-0.447145	-1.04189	-0.919479	5
peak_1517	-1.44626	0.431230219172238	-0.491709	-0.609367	1.7527292442153	0.656569039034771	-0.677223	0.384034394299913	3
peak_1518	1.09029170779262	-0.186819	1.13272131041306	1.25238444180755	-0.809679	-0.579819	-0.694771	-1.20431	1
peak_1519	1.24177314789983	-0.0823376	1.29639313925268	0.754590886005096	-0.61411	-0.807952	-0.359319	-1.42904	5
peak_1520	1.08051826772076	-0.165415	1.33905423060498	0.920795373384395	-0.228637	-0.657011	-0.971748	-1.31756	5
peak_1521	0.272837796616694	0.168087031238579	0.591400525956258	1.90729012317104	-0.0947126	-0.675814	-0.870503	-1.29859	1
peak_1522	0.438416025738902	0.162770703181723	2.12417721438247	-0.371461	-0.0049528	-0.974003	-0.343062	-1.03188	5
peak_1523	0.558538102146859	-0.545993	1.8588496533394	-0.227876	0.487327739492804	0.0953499707810125	-0.83192	-1.39428	5
peak_1524	-0.231073	-0.892616	-1.35269	-0.58868	-0.189941	0.795928485574542	0.85507731748636	1.60399288819213	4
peak_1525	-0.917646	0.235128054938172	-1.36745	-0.88038	0.123327092852162	0.297851513806299	0.933846697919426	1.57532539100577	4
peak_1526	-0.937221	-0.448384	-0.103111	-1.56699	0.223724093014013	0.276814654155138	1.45558252877552	1.09958351199261	4
peak_1527	-0.765662	0.581520048755018	-0.331785	-1.60296	0.157874936710064	-0.152356	0.310121208376109	1.80325017406118	3
peak_1528	1.57905430231138	-1.23085	0.123544320843813	0.417436986818736	0.0614841090328229	0.930394101375382	-0.654643	-1.22643	1
peak_1529	-0.385055	-0.849769	0.066013790093323	-1.58461	0.203091689897902	-0.0783023	1.07765127075756	1.55098472471572	4
peak_1530	-0.690994	-0.822303	-1.19909	-0.845115	0.298727251058183	0.974170599339428	0.990064720703126	1.29453977191774	4
peak_1531	-0.986599	0.275774995899031	-1.1699	-0.795726	-0.364885	0.322328523492476	1.44663901766052	1.27236850048423	4
peak_1532	0.617635024220094	0.615321560778497	0.341611680084789	1.58049216150045	-0.399822	-0.13487	-1.39397	-1.2264	1
peak_1533	1.83894845816757	0.297965211775831	0.90336136834556	-0.230733	-0.381398	-0.223093	-0.972477	-1.23257	5
peak_1534	-1.79647	-0.799897	-0.219673	0.192519423930447	1.51762983352273	0.304829997757906	-0.00602276	0.807083237081361	6
peak_1535	-1.10955	1.28657989200847	-0.880893	-1.0806	-0.296494	0.049374470938055	0.926554699004877	1.10502910832344	3
peak_1536	-0.996904	-0.610868	-1.02712	-0.953528	0.601030794018472	0.894041470965968	0.648422813421078	1.44492961607213	4
peak_1537	0.965926936240663	0.529641022827506	1.33592482655312	0.0280668425542663	0.0624876137938691	-0.154707	-1.11529	-1.65205	5
peak_1538	-1.10525	-0.707108	-0.548154	-0.676622	0.807548120978117	-0.0321048	0.321726468356764	1.93996369814255	2
peak_1539	0.605792469650566	0.0113968970808029	1.06285557037657	1.49698410578673	-0.166789	-0.720876	-0.927671	-1.36169	1
peak_1540	-1.49017	0.683258710845018	-0.659557	-0.972594	0.469554410009351	-0.048372	0.428925635892824	1.58895775967235	3
peak_1541	-0.917116	-0.502387	-0.895118	-0.903612	0.424453430575545	0.05787597421519	0.942123828680212	1.79378004245393	2
peak_1542	-0.852279	-0.738851	-0.193843	-0.679537	-0.586067	0.00762155411985542	1.16436789663842	1.87858705533916	2
peak_1543	-0.717169	-0.416472	-0.95794	-0.940349	0.0151784831069753	0.020806569641804	1.60239072698374	1.39355468455484	4
peak_1544	-0.636848	-0.132732	-0.637963	-1.04435	-0.487626	-0.0445106	1.93199650689197	1.0520326012245	4
peak_1545	-1.12267	0.0772097221183417	-0.992443	-1.05187	0.340459718433725	0.128963902653936	1.11446538396006	1.50588671057729	4
peak_1546	-1.25888	0.621182420149318	-0.87265	-0.944554	0.485986828925935	-0.325309	0.698814288326405	1.59540439524491	3
peak_1547	-0.965547	0.253210137908092	-0.507069	-0.629337	0.423313263472153	-0.264882	-0.509925	2.20023632760361	2
peak_1548	-1.24345	-0.604355	-0.3749	-1.31178	0.716375848689652	0.969241721918762	0.743496180304009	1.10537422625571	4
peak_1549	0.533063094514467	-0.0747098	1.15011051267928	1.53558303148705	-0.464383	-0.747598	-0.525296	-1.40677	1
peak_1550	-0.808034	-0.785361	-0.712786	-0.184701	0.359855085417286	-0.0679028	2.24758503218451	-0.048656	6
peak_1551	-0.807156	-0.337779	-1.64403	-0.630714	1.19598642855038	0.904933990397008	0.573031869456336	0.745728241419487	3
peak_1552	0.615829253040524	0.647100562330729	1.37042135269585	0.623397270648169	-0.570539	-0.0628738	-1.02451	-1.59883	5
peak_1553	0.57548949606244	0.418948516571373	0.695395951219464	1.43647184765611	-1.02664	0.184171202359547	-0.788078	-1.49576	1
peak_1554	0.554884348547029	-0.534616	1.84618984903419	0.927980415227402	-0.386907	-0.850983	-0.617909	-0.938639	1
peak_1555	0.743526316143003	0.169060432465171	1.56125126109948	0.854766025477062	-0.921286	-0.507062	-0.538369	-1.36189	5
peak_1556	0.601933549592153	0.0896220780192561	1.26588477041722	1.43107606916684	-0.685991	-0.706488	-0.90472	-1.09132	1
peak_1557	0.342691167796995	-0.0765765	0.68095918077002	2.03669695293584	-0.59515	-0.737678	-0.868369	-0.782574	1
peak_1558	1.12608737368715	-0.339715	1.71804690207811	0.494605460622071	-0.701755	-0.431579	-0.909602	-0.956088	5
peak_1559	0.33558867388704	0.551837487264784	0.679800066380345	1.76046927605841	-0.802086	-0.472359	-0.873179	-1.18007	1
peak_1560	0.575543946119992	0.353490717150388	0.598657987251719	1.79251213632837	-0.494799	-0.877635	-0.800207	-1.14756	1
peak_1561	1.38896871403113	0.0343453342646143	1.28430219420162	0.24333433549753	0.112144224517476	-0.65955	-1.09031	-1.31323	5
peak_1562	0.642857619965759	-0.0441715	1.01088297599783	1.49638506256764	-0.0654667	-0.618793	-1.16482	-1.25688	1
peak_1563	0.80535578826794	-0.197154	0.903277062142714	1.36921586037019	0.0275388731759229	-0.252182	-1.20512	-1.45093	1
peak_1564	0.93806465297699	0.243022517693954	1.42494983824881	0.528494471869147	-0.182806	-0.255166	-1.25624	-1.44032	5
peak_1565	0.693277492143658	0.906175028459986	0.508189441087935	1.15648686512378	0.03190991105884	-0.56701	-1.19692	-1.53211	1
peak_1566	0.770377413270888	-0.164719	0.580295427323746	1.79630094458714	-0.69604	-0.162393	-0.904125	-1.2197	1
peak_1567	0.642408257547264	0.246966018428415	0.849432577601636	1.33805795317275	-0.847353	0.212413071300644	-0.853702	-1.58822	1
peak_1568	0.404383182706705	-0.457468	1.09231671167082	1.77786223397997	-0.667084	-0.319589	-0.755701	-1.07472	1
peak_1569	1.13805815516949	-0.077204	0.837038776895103	1.25080616392791	-0.267982	-0.332905	-1.22195	-1.32586	1
peak_1570	0.80637097280316	0.351703539440475	1.23235476886609	0.98791105007122	-0.44132	-0.344189	-1.12791	-1.46492	5
peak_1571	-0.352486	-0.102353	-1.07977	-1.53347	0.853604454147482	1.53536382889751	0.214527429257908	0.464584774786112	3
peak_1572	-1.01795	0.532162172760361	-0.26419	-0.660464	1.40222627685651	0.119277037892961	1.20699427291692	-1.31806	6
peak_1573	-1.91556	-0.588558	-0.421921	-0.0656263	1.35322956323636	0.327498733876766	0.700865232134948	0.610075860702635	6
peak_1574	-1.49507	-0.615451	-0.773844	-0.489705	1.26505130907766	0.201796768326451	0.744434546627615	1.16278863379349	6
peak_1575	0.250907354873094	1.90065430571777	0.939207174242286	-0.750137	-0.681387	-0.680972	-0.00270885	-0.975563	5
peak_1576	-0.259418	-0.845879	-0.616867	-0.277075	0.24123762604545	-0.613633	0.0649175362977191	2.3067163872528	2
peak_1577	0.764611351580457	-0.182523	0.646712941520463	1.86315680362657	-0.93336	-0.523224	-0.74587	-0.889504	1
peak_1578	1.27636904260572	0.916302811732213	0.910975461360283	0.40892221352308	-1.05274	-0.426035	-0.720037	-1.31375	5
peak_1579	0.892316850947831	-0.895376	-1.4417	-0.915012	0.198286714343259	0.319197530394183	0.351873525930102	1.49040893406133	2
peak_1580	0.172323464750885	0.190917234171735	0.0234511479820366	2.18802828738064	-0.903894	-0.0709389	-0.651685	-0.948202	1
peak_1581	-0.721067	-0.91244	-1.51866	0.981903948372277	-0.248618	0.315122358952901	1.09095185813517	1.01280386260893	6
peak_1582	-0.773754	-0.317796	-0.470334	0.0478247865107219	0.110398059053039	-0.910199	0.0257395184685492	2.28812080762355	2
peak_1583	0.837862297338174	0.437476640763393	0.805522414731673	1.38469220668293	-0.49653	-0.637391	-0.874872	-1.45676	1
peak_1584	-1.08279	-1.229	-0.0732642	-0.135526	1.10963145962899	-0.640401	0.502244771896427	1.54910828025391	2
peak_1585	-1.25969	-0.981785	-0.112555	-0.547144	1.82675921312033	-0.0046406	0.209389421029051	0.869668494397063	6
peak_1586	-1.22101	-1.14968	-0.907994	0.809938159268096	0.98379267404788	-0.17266	0.419300605378079	1.2383183939643	6
peak_1587	-1.25571	-1.5142	0.692724272280574	-0.418692	1.2787194547013	-0.0387901	0.470057770880816	0.785893812454873	6
peak_1588	-1.1335	-0.460101	-0.773416	-1.04775	0.574148215144361	0.435328978358665	1.64744026879388	0.757844151470599	4
peak_1589	-0.92449	-0.0959397	-0.794135	-1.13649	-0.12404	0.270173589535608	1.09286523552794	1.71205327646048	4
peak_1590	0.139162496348038	-1.2205	-1.39859	-0.0600031	0.686594023208952	-0.510541	1.2336619317132	1.13021283771988	6
peak_1591	-0.728856	-0.864048	-0.455592	-0.578843	0.597434613952147	-0.816617	1.1947551275954	1.65176701893935	2
peak_1592	-0.960592	-0.32465	-1.21163	-0.789886	1.05151994628412	0.382353796556395	0.251385778177432	1.60150159805895	3
peak_1593	0.586653361793746	2.22672228101566	-0.239472	-0.159156	-0.608896	-0.304255	-0.64092	-0.860677	5
peak_1594	0.91539900536233	1.85731665826967	0.463640909139747	-0.339783	-0.4716	-0.51215	-0.772221	-1.1406	5
peak_1595	-0.724961	-1.10217	-0.5099	0.601918190648551	2.02570605146506	0.449831210994986	-0.539621	-0.200802	6
peak_1596	0.245622439170083	0.576280433427064	-0.62086	-1.94228	-0.0941528	1.32026366459909	-0.273952	0.789077646276072	3
peak_1597	-0.682886	-0.324418	-0.933066	-0.620507	-0.173025	-0.413857	1.4806972495601	1.66706256249197	2
peak_1598	-0.434183	-0.842	-0.683458	-1.2057	1.66425091411328	0.74213255345057	-0.155876	0.914829823003058	3
peak_1599	0.757956681374722	1.4114673510371	1.0202269164306	-0.0311864	-1.22111	0.00927771642706956	-1.02596	-0.920677	5
peak_1600	-0.771716	-0.316618	-0.676278	-1.3056	0.34119461266524	-0.016834	1.01534784895934	1.73050237358804	4
peak_1601	-0.977653	-1.06127	-0.773472	-0.0539861	1.63115206886663	-0.307937	0.341130595142843	1.20203231403433	6
peak_1602	-0.621501	-0.350239	-0.8172	-1.02338	0.601398913800968	1.81098153735086	-0.526195	0.926135990380403	3
peak_1603	1.36456045941633	-0.0413163	0.862441056500322	0.941992477599997	-0.304908	-0.303247	-0.989402	-1.53012	1
peak_1604	-0.778556	-0.789951	-1.19025	-0.773012	0.58767456895622	1.1320412225814	0.412588492843175	1.39945991669207	4
peak_1605	-0.830145	-1.14259	-0.796009	0.379218019918595	1.29659502852111	-0.794239	0.683558931020381	1.20361176342196	6
peak_1606	0.583346070045854	0.039930627513835	0.250480210034455	2.05731956897301	-0.65719	-0.402792	-0.840228	-1.03087	1
peak_1607	0.700883453009083	0.543846965770544	0.681358031186304	1.53747966255782	-0.989112	-0.48127	-0.689558	-1.30363	1
peak_1608	-0.122146	-1.43106	-1.32035	0.11336318982916	1.29589540339575	-0.231632	0.777792883081777	0.918145035668506	6
peak_1609	-0.745414	-0.0201579	-0.799031	-1.17642	1.03273261956256	-0.5059	1.67618754819918	0.538006894520434	4
peak_1610	-0.984591	0.931112580582763	-0.356799	-1.51551	0.12387589051896	-0.383464	1.40026684435985	0.785108539535334	3
peak_1611	0.421577040594767	0.2537555690629	0.738260087463858	1.84608834711059	-0.884337	-0.54115	-0.76253	-1.07166	1
peak_1612	-0.0185214	0.748850069849149	0.437850260506308	1.7539139684556	-0.513119	-0.737763	-0.140302	-1.53091	1
peak_1613	-0.0379753	-0.333646	0.899529221542348	2.02786722781486	-0.571803	-0.304169	-0.57962	-1.10018	1
peak_1614	-0.789881	-0.93236	-0.669752	0.0139029912823047	-0.0433817	-0.58867	1.2057866943801	1.80435477981805	2
peak_1615	-1.47866	-0.307118	-0.114198	0.220820539041844	2.00837	-0.703072	0.0141645735055682	0.359686371163138	6
peak_1616	-0.623507	-0.28942	-1.19714	-0.766553	-0.493298	0.635943349841071	1.61361596942907	1.12035893009896	4
peak_1617	-1.03727	-0.774625	-0.44762	-1.22867	0.571863542086374	0.763467073541597	0.636678622817507	1.5161712687384	4
peak_1618	-0.784401	-1.09951	-0.747246	-0.788025	0.06516924996931	0.796082449339003	1.48745545729417	1.07047448764604	4
peak_1619	-0.459104	-0.883832	-1.03766	-0.619497	0.954920388065054	-0.435406	0.810492869073331	1.67008811400543	2
peak_1620	-1.07123	-0.850101	0.178018510312728	-1.26836	0.932041732978629	-0.182365	1.01044306273253	1.25155859580999	4
peak_1621	-1.12401	0.326607379248859	-0.757693	-1.03556	-0.0421716	0.452299015190064	0.253673081861446	1.92685045589435	3
peak_1622	-0.890744	-0.582524	-0.330096	-0.206121	1.52728097651067	-1.20366	1.34955517673107	0.336310250850494	6
peak_1623	-0.221058	-0.712793	-0.239966	-0.574102	-0.602679	-0.521077	0.630268251637518	2.24140619936603	2
peak_1624	0.351725766456154	-1.47943	-1.146	0.155257465380802	-0.37077	1.65287091910587	0.674048499640218	0.162304485573447	6
peak_1625	-1.10423	-0.74794	-1.01321	-0.762254	0.638883555090214	0.61167797878578	1.13339109742278	1.24368036933175	4
peak_1626	-0.459715	-1.14165	-1.27391	0.00180844913940081	0.693831039122359	-0.330568	1.00891111257375	1.50129081471337	6
peak_1627	-0.0624302	1.26269315870318	-1.28402	-1.35547	-0.383859	1.26303193958517	0.370201365391138	0.189856649388429	3
peak_1628	-1.2388	0.12807161258235	-1.24899	-0.718282	0.624075509951484	0.0509612950048865	1.41814375788357	0.984819352826353	4
peak_1629	0.414955258472627	0.0240764244118257	1.00720829483122	1.59577624973987	-0.686372	-0.0623514	-0.86233	-1.43096	1
peak_1630	-0.280735	-0.460039	-1.01129	-1.47629	0.793695302597363	0.188396036496593	0.723690620018267	1.52257453266632	4
peak_1631	0.0939981390954551	0.231703483196006	1.62432772715441	0.902822715799761	-0.0934151	-0.250611	-0.890194	-1.61863	5
peak_1632	1.05528345176504	0.23927749045624	1.44864333374648	0.488801325309591	-0.495045	-0.365259	-0.798126	-1.57358	5
peak_1633	0.891717273439161	0.271652630272101	1.75748915255581	0.31658706828895	-0.640968	-0.527316	-0.797482	-1.27168	5
peak_1634	0.875242845822735	0.180778347815839	1.51123490266346	0.71834888946759	-0.43849	-0.471703	-0.900178	-1.47523	5
peak_1635	-0.843834	-0.503845	-1.05412	-0.705925	0.735443372772879	-0.0650396	0.544412114317713	1.89290682671286	2
peak_1636	-0.287538	-1.02965	-0.528236	-0.531537	0.172534018197289	-0.571669	0.651278829108766	2.12481602259768	2
peak_1637	-0.842971	-0.682192	-0.645343	-0.940295	0.51264985492741	-0.224357	1.07437997635186	1.74812851848425	2
peak_1638	-1.12576	-0.3016	-0.48395	-1.15234	-0.16185	0.669678654398195	0.866320392397411	1.68950414450776	4
peak_1639	-0.343869	-0.589606	-0.139142	-1.3797	-0.555278	0.371588313487364	0.730427984059172	1.90558153913304	2
peak_1640	-0.697103	-0.662428	-0.800295	-1.13083	0.594457685874837	0.315685824681755	0.530886763180675	1.84962475361449	2
peak_1641	-0.76595	0.224047588940571	-0.778614	-1.27585	0.210543643509367	-0.106847	0.551127656872719	1.94154486631938	2
peak_1642	-0.915618	-0.510272	-0.990202	-1.00525	0.454349457482562	0.340612937437226	1.04970557284578	1.57667495057313	4
peak_1643	-1.17079	-0.123334	-0.745995	-1.19714	0.270333294446275	0.34786992896143	1.29236048807577	1.32669050513471	4
peak_1644	1.18921113816135	0.211012401032902	0.0800800622850949	1.47649642586078	-0.123941	-0.37076	-0.938641	-1.52346	1
peak_1645	0.434340367545134	-0.246936	0.950608897100026	1.49232846296653	-0.564324	0.409409389894498	-1.051	-1.42442	1
peak_1646	-1.83665	-0.288842	-0.22112	1.20829048246372	0.939531888033303	0.0964393366292044	0.805219346854431	-0.702866	6
peak_1647	0.181146070385349	0.274703171941567	0.937530378837831	1.78096655026398	-0.657051	-0.47329	-0.802661	-1.24134	1
peak_1648	0.796673097627947	0.61615959254672	0.873393889201096	1.3274894242138	-0.680484	-0.875066	-0.790554	-1.26761	1
peak_1649	0.602492388766358	0.253201978768818	1.30327780283327	1.2686841779434	-0.553643	-0.641705	-0.950485	-1.28182	1
peak_1650	1.78759304671103	0.662469184415886	0.643567059842679	-0.947251	-0.334412	0.0935188884183624	-0.70967	-1.19582	5
peak_1651	1.28650000262528	1.00599816154026	0.937284002185814	-0.499501	-0.338112	0.090246252982862	-1.21645	-1.26597	5
peak_1652	1.00908456408542	-1.04148	0.259300872040076	-1.6204	-0.679495	0.785569575459187	0.258629693683564	1.02879035329232	4
peak_1653	0.805084770475607	0.311782868112365	1.0380451784077	1.08127314442808	-0.618425	0.0664527954874302	-1.43848	-1.24574	1
peak_1654	1.72533246302072	0.142512862953211	0.351522385898409	0.470553621261971	-0.324027	0.238362663219056	-1.07295	-1.5313	5
peak_1655	0.855159647145478	0.0790714501687647	1.35845819293373	0.859477938071261	-0.638301	-0.00155032	-1.01632	-1.49599	5
peak_1656	-0.124989	1.62802702084977	1.07976632804393	-0.745387	0.517618529424015	-0.729649	-0.317138	-1.30825	5
peak_1657	-0.874568	-0.0990295	-1.13014	-0.680434	-0.188839	0.000334975241949639	1.36172661184534	1.61094906655296	4
peak_1658	-0.8991	-0.738157	-0.726834	-0.478535	-0.00392869	-0.250451	1.42400440750651	1.67300062633263	2
peak_1659	-0.852715	-0.897283	-1.322	-0.232275	0.635539496545417	0.244451643442351	0.848901659767914	1.57538061078981	2
peak_1660	-0.738782	-1.08104	-1.2324	0.494414426131933	0.870135512246864	-0.254057	0.332318251492524	1.60940698597534	6
peak_1661	-0.850881	-0.0312031	-0.462985	-0.616083	-0.912798	-0.0330053	0.895969404344203	2.01098573136812	2
peak_1662	-0.379415	-0.755741	-1.02007	-1.21193	0.659085952330119	0.356103087851046	0.702414048743022	1.64954705593667	4
peak_1663	-1.24941	-0.446482	-0.0010414	-1.10337	1.59952795623977	1.20613607920569	-0.0694943	0.0641361638806417	3
peak_1664	-0.160311	0.319689089517107	-0.212619	2.29547676539925	-0.867827	-0.118913	-0.593989	-0.661507	1
peak_1665	0.859470872778298	0.507605087610752	0.0868408789870456	1.78618604865207	-0.72196	-0.766846	-0.590302	-1.161	1
peak_1666	0.836091768141642	0.594915284224301	0.555726423912736	1.4697616307546	-1.00595	-0.431132	-0.66245	-1.35696	1
peak_1667	1.21247178591685	0.354685314394791	1.05729290266116	0.6184822836696	-0.576251	-0.0937	-0.930991	-1.64199	5
peak_1668	0.666211238492408	0.111922654209124	1.21048435033252	1.33265846983512	-0.844098	-0.299666	-0.834489	-1.34302	1
peak_1669	-0.514817	-0.222524	-1.10601	-1.01849	0.0118322723284027	-0.0840532	1.70505234357058	1.22900827548362	4
peak_1670	-0.592863	-0.257891	-1.38692	-0.849995	0.514319384491049	-0.13016	1.34982263962503	1.35368891068306	4
peak_1671	-0.523415	-0.495961	-0.434191	-1.6116	0.0862424293905218	1.0298530157079	0.371717363814307	1.57735840415751	3
peak_1672	0.340518219371928	0.749767565387133	0.780749213208151	1.32419880990383	-0.609306	0.0809281432097896	-1.22171	-1.44514	1
peak_1673	0.819540394862174	0.278882277768262	1.60390337653495	-0.420999	-0.269042	0.46284287535239	-0.962706	-1.51242	5
peak_1674	0.799772943430538	1.07173334315318	0.0664432402111314	-1.95869	0.0430973905714188	-0.779009	-0.109468	0.86612191819093	3
peak_1675	-0.648583	1.68699709498129	-0.955258	-1.43841	0.126426372222861	0.0799717210261445	0.760869958546395	0.387986879716816	3
peak_1676	1.17566073764336	0.133433672042476	0.817509949713372	0.605048551541894	-0.370149	0.495297981692177	-1.20188	-1.65492	5
peak_1677	0.843918050283208	0.821821632280602	1.03853142895719	0.300973528390524	-0.704141	0.435577122430816	-1.28764	-1.44904	5
peak_1678	1.94674112742844	0.142111105447516	0.792448980119034	0.0050788553088	-0.438666	-0.320792	-1.01464	-1.11229	5
peak_1679	0.808737802750655	0.327898028628285	1.09838055824689	0.936342596909847	-0.26172	-0.0516381	-1.42812	-1.42988	5
peak_1680	0.584347654861104	0.106636560019052	1.15374048341669	1.10613718887634	-0.400768	0.232613092349624	-1.33632	-1.44638	1
peak_1681	0.755678234639526	0.0257781317092908	1.06490122531755	1.16667032431951	-0.323285	0.0706075726853294	-1.4635	-1.29685	1
peak_1682	1.08242068358995	0.0596782480438581	1.29954566413373	0.925299226057503	-0.474746	-0.545613	-1.13147	-1.21512	5
peak_1683	-0.296208	-0.175308	2.34526272940987	-0.246261	0.078527499311856	-0.11465	-0.928152	-0.663211	5
peak_1684	0.761263386394504	0.57136592204167	1.48421700443458	0.307293083248053	-0.389064	-0.0459812	-1.22709	-1.462	5
peak_1685	0.832609758470815	0.0991643548531313	1.62185278811409	0.683649423924983	-0.465046	-0.46119	-0.932219	-1.37882	5
peak_1686	-0.174651	-0.830494	0.394250265757073	-2.03934	0.614821771151298	0.366787782084301	0.660016637502329	1.00860567782276	3
peak_1687	-0.90697	-1.35597	-0.68135	-0.657212	1.13173174203307	0.722798642144787	0.635387296173868	1.1115831549415	6
peak_1688	-0.113239	0.0450229442552935	0.0108781187998413	-1.4327	-1.12905	-0.0737554	1.46157112231354	1.23126946495015	4
peak_1689	1.87059664267819	0.287957357870213	0.948302805176316	-0.653584	-0.657245	-0.0238529	-0.675545	-1.09663	5
peak_1690	1.27906983230371	-0.0987506	1.84079935359161	-0.510006	-0.831392	-0.390852	-0.519913	-0.768956	5
peak_1691	0.836822127138434	1.02356976134984	1.56548316451403	-0.879644	-0.915988	-0.723549	-0.0970337	-0.809661	5
peak_1692	1.08288153855702	0.364214407351412	1.06752478447623	1.02676158994381	-0.829631	-0.413125	-1.15506	-1.14357	5
peak_1693	0.673946457447694	0.0709146465857004	1.49658508435551	1.03954372855262	-0.760176	-0.795582	-0.352068	-1.37316	1
peak_1694	0.511239464600301	0.0685624589107564	1.57653292085609	1.10769128398007	-0.568886	-0.735191	-0.635983	-1.32397	1
peak_1695	0.889033620171104	0.168002827925431	1.81185596775024	0.378142854082968	-0.842534	-0.841175	-0.540679	-1.02265	5
peak_1696	-0.627985	-1.11303	0.117698425129064	0.373331326886908	0.444405594898172	-0.849818	-0.381372	2.03677079439309	2
peak_1697	0.391474048293635	-0.391978	2.01243917630952	0.701492562994992	-0.488837	-0.345131	-0.823893	-1.05557	5
peak_1698	-0.633735	-1.30027	-0.446835	0.0611610550762063	0.0940269596043164	-0.585813	0.958459779272515	1.85300272887726	2
peak_1699	-0.939639	-1.05777	-0.420844	0.256304958889835	0.35433102098799	-0.574662	0.336151036263957	2.04612389569867	2
peak_1700	-0.882531	-1.38437	-0.814898	0.0930975242575985	0.711926719374919	-0.125954	0.867702223579603	1.53502919156356	6
peak_1701	-0.368564	1.9590306267505	-0.0813579	1.04876869756886	-0.284454	-1.00027	-0.518445	-0.754707	1
peak_1702	1.25473	0.0122342896929754	0.664082820822372	1.09877123452083	-0.851241	0.164952250858271	-0.79805	-1.54548	1
peak_1703	1.13033097803348	0.19566895693502	0.92797315730095	1.05367388075401	-0.773292	-0.0476025	-1.14217	-1.34459	1
peak_1704	1.17008255256704	0.26276570173185	1.24671067503862	0.62738576009123	-0.907936	-0.357572	-0.483121	-1.55832	5
peak_1705	0.858385206076234	0.267900743757442	1.22084046381047	1.14134452336442	-0.830304	-0.400613	-1.1212	-1.13636	1
peak_1706	0.334846929987627	-0.932371	-0.0400826	0.928248530771826	-0.70775	0.303353874902313	1.56616626370316	-1.45241	1
peak_1707	-0.974989	-0.608135	-0.244413	-1.03835	-0.262065	0.547245236950591	0.640943024070508	1.93976581125782	2
peak_1708	-0.889797	-0.0358846	-1.37597	-0.688444	0.303303900053827	-0.0462464	1.29285277134097	1.44018378072179	4
peak_1709	-0.757511	-0.299129	-0.731287	-1.11724	-0.216899	0.150748967841425	1.29917463497146	1.67214366243738	4
peak_1710	-0.71218	-0.614488	-0.81567	-0.568063	-0.782979	0.619151840853065	1.42720596470319	1.44702123380864	4
peak_1711	1.88784532787837	-0.170351	0.498067026226746	0.685434654865387	-0.8216	-0.0758263	-0.977209	-1.02636	5
peak_1712	1.11845813431706	-0.515869	0.526692094306639	1.68560355090562	-0.878642	-0.176475	-0.800132	-0.959635	1
peak_1713	1.90349766041068	0.0259924015357314	1.17456012996466	-0.549499	-0.806753	-0.574854	-0.474058	-0.698886	5
peak_1714	0.894835404624867	0.283469294254838	0.564405222890617	1.59458596033844	-0.492743	-0.775466	-0.665116	-1.40397	1
peak_1715	0.934090451060852	0.277174696190078	1.46596743073275	0.794951923665992	-0.6592	-0.686081	-0.837035	-1.28987	5
peak_1716	0.574311855009015	0.506640355892609	1.71096876371982	0.588458961176779	-0.798139	-0.445183	-1.17115	-0.965912	5
peak_1717	0.820834996598171	0.890343155945713	1.28298306595357	0.597289422403215	-0.768867	-0.515139	-1.07612	-1.23132	5
peak_1718	-0.0947185	1.49951872098309	1.38634555199935	0.25509550378201	-0.279253	-1.02144	-1.10799	-0.637558	5
peak_1719	0.304707664461587	0.777638450178309	1.63281051549846	0.550192025402342	-0.886368	-0.139903	-1.01539	-1.22369	5
peak_1720	-0.313321	0.27929372004975	-1.2582	-0.228893	-0.77976	0.584828647771513	-0.317969	2.03401629902169	2
peak_1721	-0.628394	-1.08001	-0.581923	-0.817046	-0.437076	1.33351329961195	1.00779258830054	1.2031450182333	4
peak_1722	0.986124662838211	0.282878008506084	0.754167102711476	-0.21205	-0.559508	1.31071936813065	-1.38116	-1.18117	5
peak_1723	1.24532554541419	-1.10114	0.580115000695917	0.127551465128091	0.819694802663828	0.605031414251246	-0.781576	-1.495	5
peak_1724	0.726029569760986	0.291961987590104	1.9704045547746	-0.276459	-0.536216	-0.13234	-0.88758	-1.1558	5
peak_1725	0.106466894560257	0.876469048149609	0.967779524698617	1.01472887810984	-0.206419	-0.529446	-0.264566	-1.96501	1
peak_1726	1.08667772625451	0.133337472853555	1.06871447522604	1.08592430676865	-0.672502	-0.330899	-0.954545	-1.41671	1
peak_1727	1.00231563404152	-0.083373	1.52583746483014	0.806285643660088	-0.694259	-0.374307	-1.03476	-1.14774	5
peak_1728	0.53996337967177	-0.394204	2.07386019346648	0.330475989072402	-0.328277	-0.231469	-1.01571	-0.974643	5
peak_1729	1.19726759296253	-0.130152	0.488740553593736	1.31488806397856	-0.912492	0.117797936822565	-0.499368	-1.57668	1
peak_1730	0.806164964150442	-0.227925	0.682999094441639	1.75331608758266	-0.987491	-0.19756	-0.727892	-1.10161	1
peak_1731	0.550974694570366	0.685570214491931	1.9403451935754	-0.373197	-0.672113	-0.321474	-1.1589	-0.651202	5
peak_1732	0.924949233881888	0.526684964078987	0.875616225660772	1.12280327508525	-0.430638	-0.593675	-0.7888	-1.63694	1
peak_1733	1.04269440763984	0.734321492850329	0.135383340307145	1.39580808956551	-0.964222	-0.468208	-0.43852	-1.43726	1
peak_1734	-0.239642	0.74372681183318	-0.880403	-1.32418	0.713938105330684	-0.623255	1.71786112541442	-0.108044	3
peak_1735	-0.966542	0.00360059222523758	-0.142463	-1.00217	0.30978247870157	-0.915407	0.894823798475215	1.81837704031118	2
peak_1736	-0.673336	0.158096943402201	1.33997567392182	-1.18694	-0.826591	-0.304012	-0.0983952	1.5911985560076	2
peak_1737	-0.446314	-0.0853175	-0.853809	-1.43248	-0.270849	0.34054624012073	1.52717465193472	1.22104528903913	4
peak_1738	1.47612029229241	-0.201981	1.4617970858083	-0.162688	-0.333895	-0.0646622	-0.825959	-1.34873	5
peak_1739	1.58021200142179	0.326378872229519	1.14158721291316	0.225596196552667	-0.778732	-0.342895	-1.04127	-1.11087	5
peak_1740	1.1318074113487	-0.601971	0.8926997662594	-0.391195	0.450108698355992	1.02765522145428	-1.26503	-1.24408	5
peak_1741	0.80323396221556	-0.840983	1.01230492012909	1.46794627909894	-1.01744	0.227324519929133	-0.737073	-0.915318	1
peak_1742	1.20955328972904	0.114320946818116	1.25715820147573	0.388087640265147	-0.694891	0.25452053418243	-1.1096	-1.41915	5
peak_1743	-0.838258	-0.921238	-0.816251	-0.751795	0.164407593574861	1.68431117975859	0.379000790166682	1.09982180757482	4
peak_1744	0.687317483030796	0.197388131046496	1.6239845074659	-0.581605	0.0707033794435395	0.504377281692846	-1.00286	-1.49931	5
peak_1745	1.54650011191227	0.165173135553634	0.704276566464994	0.993103040704432	-0.727623	-0.643986	-0.819907	-1.21754	1
peak_1746	1.05052008276868	0.655388055105592	1.31942160174248	0.395639465496244	-0.440777	-0.54804	-0.974047	-1.4581	5
peak_1747	-0.225625	1.04107806132074	1.07250297253548	1.30635939986615	-0.317337	-1.06562	-0.649113	-1.16225	1
peak_1748	1.19629020396403	0.665706259164408	1.50214457038601	-0.18049	-0.951956	-0.72918	-0.383827	-1.11869	5
peak_1749	-1.13212	-0.415934	-0.624094	-0.822252	0.116166312967618	0.444300877333252	0.40864395533091	2.02529339580813	2
peak_1750	-0.0145745	-0.0127579	-0.648467	-0.598491	-1.14347	0.209505163954211	0.00155355498159204	2.20669762409621	2
peak_1751	-0.536914	-0.740548	-0.226351	-1.76372	0.716384070344562	0.963942612922654	0.406724149445919	1.18048466546551	3
peak_1752	-0.508406	-0.646813	-1.30137	-0.967455	0.705923383217063	0.450832146378698	0.674425331818017	1.59286020525286	4
peak_1753	-0.964574	0.489744954431128	-0.919	-1.21813	0.555196732187243	-0.286368	0.743786878075654	1.59933944815825	3
peak_1754	0.440459862962772	0.991493049070111	0.386641478745323	1.35098563452364	-1.04086	0.0920190505336379	-0.7292	-1.49154	1
peak_1755	0.560430720843104	0.198130804471776	1.30518364070416	1.1625829620368	-0.769377	-0.0610811	-0.947146	-1.44872	1
peak_1756	1.34338811361512	-0.00298824	1.03877568053137	0.167744444518844	0.344853223092502	-0.114122	-1.16692	-1.61073	5
peak_1757	-0.58347	-0.76149	-1.00923	-0.964616	0.658930304852204	0.151777225587966	1.76794274101535	0.740152686376021	4
peak_1758	-0.894212	-1.17177	-0.292102	-0.850182	0.314502718886493	0.129390637753346	1.5855230067849	1.17884618806586	4
peak_1759	-0.357564	-0.988097	-0.664694	-1.13581	0.0313435907962188	0.253199171274562	1.38390786142631	1.47771359610056	4
peak_1760	0.35948468605044	-0.61756	0.853188332294591	1.98842233681894	-0.743404	-0.490151	-0.447487	-0.902493	1
peak_1761	-0.840549	-0.791997	-0.947768	2.15706701618272	-0.0221	0.050709593541024	0.0667695288663488	0.327868033908762	6
peak_1762	-0.843191	-0.661951	-0.726282	-0.868222	-0.295118	0.517296607073745	1.24513835296901	1.63232830840842	4
peak_1763	-0.861656	-0.778509	-0.895421	-0.6857	0.447465465098478	0.00254645567414095	0.973750754374145	1.79752273936063	2
peak_1764	-0.612574	-0.121791	-1.28285	-1.17847	0.874031844194643	1.41644742214666	0.00794330771715935	0.897268512253317	3
peak_1765	1.62804336045696	-0.403298	-0.043382	1.33990469663526	-1.36037	-0.151835	-0.562977	-0.446085	1
peak_1766	0.820437281701429	0.732618748723384	0.353374563820254	1.37349282317386	-0.828659	-0.0962449	-0.783937	-1.57108	1
peak_1767	-0.890654	-1.55572	0.338341049442628	1.28506210570643	-0.218276	1.38143920647324	-0.112119	-0.228071	6
peak_1768	0.986166609544471	0.358991165613624	0.231226484880323	0.69089309952161	0.192240634684147	0.344517425552921	-0.601753	-2.20228	5
peak_1769	1.24404295097162	-0.0303101	0.681064653407421	1.15679104291803	-0.320428	-0.0801198	-1.2108	-1.44024	1
peak_1770	0.695251809859607	-0.130795	0.793857421866478	1.5788368998025	-0.506302	0.0632988342349485	-1.193	-1.30115	1
peak_1771	0.743087677781049	0.518109066474962	0.841898070848882	1.12596769246146	-0.543572	-0.0193481	-0.913079	-1.75306	1
peak_1772	0.333196332270178	0.99562225985645	-0.0781793	1.69155090703315	-0.809579	-0.0834075	-0.658359	-1.39084	1
peak_1773	0.428153486014185	0.492894994666311	1.31041062784743	1.0217474724473	-0.816386	-0.325018	-0.419262	-1.69254	1
peak_1774	0.647890072862041	0.287414935559409	1.95108079914415	0.244151168444319	-0.6902	-0.643363	-0.647036	-1.14994	5
peak_1775	0.718452090948502	0.565618004751039	1.12908286513261	1.04587704404429	-0.497575	-0.461136	-0.926747	-1.57357	5
peak_1776	0.309522612907771	0.971438316105676	0.964229975060548	1.14170629235863	-0.550323	-0.554297	-0.634791	-1.64749	1
peak_1777	-0.558015	-0.599065	-0.616265	-0.0179232	0.0299220893129513	-0.797598	0.269897999749235	2.28904639744525	2
peak_1778	0.659347220710749	-0.340325	-0.54871	-1.11887	0.393069474539665	0.221650399809133	1.85413029002726	-1.1203	4
peak_1779	-1.06447	0.923133150612405	-1.04166	-1.41671	0.429230081127475	0.466874437257311	1.03793802155785	0.665656559012481	3
peak_1780	-1.3042	0.128394002585938	0.336786053359636	-1.23906	-0.208518	-0.186373	0.73755218291334	1.73542005158576	2
peak_1781	-1.09061	-0.6985	-1.32071	0.0224338778289141	0.0280692874282628	0.556515740670967	0.991183166620347	1.51161030849632	4
peak_1782	-1.16022	-0.294844	-0.67499	-0.98828	0.0367754046936611	0.894076241204699	0.407673962478134	1.77980963132704	4
peak_1783	-1.65798	-0.0746625	0.215197441427817	-0.80498	0.108221744526836	-0.369013	1.10876948849472	1.47444325000148	2
peak_1784	-1.12249	-0.896562	-0.642604	0.327176284380938	0.308976894679769	-0.0185651	-0.0342089	2.0782756809791	2
peak_1785	-1.03175	-0.359191	-1.04852	-0.873306	0.379567064205217	0.385166446343125	0.823594544389945	1.72443781126138	4
peak_1786	0.189347706210075	1.25297568460754	-0.255773	1.66544205902063	-0.491532	-0.359596	-0.698405	-1.30246	1
peak_1787	0.923225782557029	0.639260495391351	0.813327534620559	0.986298707841627	-0.505723	-0.0876157	-1.32025	-1.44852	5
peak_1788	0.966409768121262	-0.404863	1.15745834630836	0.371792771572586	-0.100724	0.696842890248324	-0.944271	-1.74265	5
peak_1789	0.380183964069681	-0.0493906	1.57769054438208	1.0697569211116	-0.229412	-0.418708	-0.793001	-1.53712	1
peak_1790	-1.17485	-0.968319	0.417763476346601	-0.741457	1.02279228775005	0.201923612154298	-0.403486	1.64563532350699	2
peak_1791	-1.79714	-0.214703	0.612968388603284	-1.17708	0.880799341568861	0.388741880097286	0.350986935549448	0.955423220576418	3
peak_1792	-0.688493	-0.594242	-0.864853	-1.02758	-0.0348684	0.461279134394747	0.94012433851644	1.80862960308854	4
peak_1793	-0.906323	-0.661961	-0.932294	-1.01222	0.566446741119701	0.422913397521115	0.976197916339819	1.54723861155064	4
peak_1794	-1.09173	-0.157817	-0.971353	-1.19384	0.242085571054375	1.05883572994742	1.03966068210117	1.0741557877579	4
peak_1795	-0.721784	-1.86631	-0.143058	-0.0724322	0.796314720520232	1.40348728122889	-0.00144076	0.605225612645944	6
peak_1796	-1.06806	-0.985266	-0.231392	-1.08022	1.11052816746436	0.0494757719798389	1.12985446813279	1.07507797701283	4
peak_1797	0.429582691169297	2.03098870937764	0.713969031079672	-0.360147	-0.559359	-0.690894	-0.644956	-0.919185	5
peak_1798	-0.703706	0.524954677413941	-0.903571	-1.22241	-0.0293331	0.69881943005114	-0.205188	1.84043149025203	3
peak_1799	0.570906435942683	2.03891651586882	-0.0649719	-0.0529983	0.012823074712993	-0.30803	-1.0653	-1.13135	5
peak_1800	0.636202783741845	1.30115397905017	0.220908125805784	1.1492	-0.356381	-0.405366	-1.24943	-1.29629	1
peak_1801	-0.570816	-0.749413	-0.916791	-1.12913	0.225627880713698	0.384945220985542	1.35099828504232	1.40457484418636	4
peak_1802	-0.246128	1.88746577467021	-0.429547	-0.774961	-0.644565	0.368731849991629	-1.08733	0.926336624207736	3
peak_1803	-0.518878	0.71776330710925	-0.902552	-1.53574	0.661825854364774	0.44285026297312	-0.371931	1.50666056672018	3
peak_1804	-0.239284	0.082772722447334	-1.37801	-0.599079	0.277007579897619	-0.305423	0.0391556479056919	2.12286012038266	2
peak_1805	-1.19572	0.0219707091511898	-0.647844	-1.2676	0.317257497301794	1.07887867269216	0.196371926136625	1.49668504166317	3
peak_1806	0.970263571636966	-0.232322	1.11762023090389	1.38985232838511	-0.659283	-0.571269	-0.878954	-1.13591	1
peak_1807	0.615164443367215	-0.165093	1.21920001532792	1.25246713051049	-0.146793	-0.498024	-0.556469	-1.72045	1
peak_1808	1.64574107531218	0.0727883179706085	0.277180585102913	1.11755955826248	-0.800442	-0.282973	-1.31454	-0.715316	1
peak_1809	0.52878014041773	0.458715203002268	1.32183018300966	0.935860159655982	-0.5389	-0.0325921	-1.23411	-1.43958	5
peak_1810	-0.158804	0.300808016826576	-0.0773524	-1.91055	0.194535813833284	0.631053936593923	-0.55556	1.57587307116694	3
peak_1811	0.936853451728695	0.408473288743156	1.30145324128226	0.85098723665157	-0.670234	-0.454632	-1.00443	-1.36847	5
peak_1812	0.801799172012889	0.978491352721822	-0.162356	1.50840965392379	-0.652509	-0.284921	-0.781894	-1.40702	1
peak_1813	-1.06653	-1.17855	-1.17727	0.472976305733963	0.977630130915955	0.128826520888095	0.610526216737866	1.23238563022455	6
peak_1814	-0.766836	-1.23981	-1.03343	-0.499857	0.512157369187557	0.610224327729471	1.2146666246447	1.20287887726356	4
peak_1815	0.662942711486963	0.579634725720895	1.15019876828756	0.889680144126979	-0.078835	-0.431345	-1.19247	-1.5798	5
peak_1816	-1.01274	-0.196935	-1.04024	-0.980474	0.090640897926548	0.57813066814336	0.914249463752788	1.64737190074512	4
peak_1817	0.0428670594403287	2.00169936159467	0.645221741921561	-0.414878	0.197511916897276	-1.0127	-0.360429	-1.0993	5
peak_1818	0.864836883784602	1.15904617223196	1.1946353433735	0.316419240389165	-0.498873	-0.981206	-0.856354	-1.1985	5
peak_1819	-0.553127	-0.53672	0.58280278566961	0.212768485194819	0.016132813050216	-1.11029	-0.688564	2.07699874024225	2
peak_1820	0.634173024089487	-0.78067	0.89441241672762	1.72324087737971	-0.658144	-0.0381026	-1.21079	-0.564122	1
peak_1821	-0.843804	-0.353183	-0.850395	-1.24095	0.513492890502469	0.0851322888898108	1.2676305423763	1.42207937361091	4
peak_1822	-0.478919	-0.89246	-0.392301	-0.766735	-0.196658	-0.0458393	0.565764414044401	2.20714837034955	2
peak_1823	-0.880907	-0.151959	-0.293991	-0.718977	-0.543366	-0.564161	1.49862507026654	1.65473600101991	2
peak_1824	-1.11265	-0.934571	0.29418368905665	-0.831088	-0.101531	-0.00264869	1.83787649501867	0.850428684654426	4
peak_1825	-0.207657	-0.798419	-0.386086	-1.61506	-0.0135196	0.835350992771353	0.604873329601559	1.58052077788543	4
peak_1826	-0.667099	-0.660404	-1.44637	1.71367160568824	0.561028206172683	-0.511683	0.468601276014044	0.542252312475655	6
peak_1827	0.410866626906944	0.850034225331406	1.40581046212509	0.863409148506721	-0.751775	-0.905485	-0.584308	-1.28855	5
peak_1828	0.99327976761523	0.45642591875544	0.879593101506261	1.18117747331404	-0.851027	-0.803197	-0.406591	-1.44966	1
peak_1829	-0.0329332	-1.06785	0.029800561846294	-0.599381	-0.212372	-0.734099	0.44512741690031	2.17170915475402	2
peak_1830	-1.36048	-0.445716	-1.05074	0.505179518805423	0.761069968830896	-0.611394	0.77424443409004	1.42783060920453	6
peak_1831	-0.127106	2.37470606511181	-0.100044	-0.392222	-0.727816	-0.30113	0.0218732518762991	-0.748261	5
peak_1832	0.808990494923386	0.416213622522312	0.569486331437415	1.6361052780174	-1.09895	-0.520406	-0.744514	-1.06692	1
peak_1833	0.705115201651296	0.52454906837003	0.82475088204481	1.39701442348199	-0.860197	-0.30248	-0.874961	-1.41379	1
peak_1834	0.680869479205218	0.469956711543359	0.955263349105726	1.17284641181417	-0.416381	-0.124695	-1.15609	-1.58177	1
peak_1835	0.953358335417062	0.264664600257752	0.757951232551231	1.24243092418776	-0.73153	0.0422774648748816	-0.975002	-1.55415	1
peak_1836	0.200828894649216	2.15780043712915	0.495230104606914	-0.257706	-1.03631	-0.3625	-0.411935	-0.785412	5
peak_1837	0.409416932792903	0.263427710096903	0.567246104432428	1.03678239104718	-0.182773	0.904279294365595	-1.59927	-1.39911	1
peak_1838	0.861336770229915	-0.545295	0.140225436263349	1.90915287698643	-0.331385	-0.191615	-0.445586	-1.39683	1
peak_1839	1.08020061118907	0.0161595972644685	1.04823452950392	1.21876907385194	-0.672979	-0.423726	-0.979387	-1.28727	1
peak_1840	0.971586200722793	-0.0746542	1.76653408695676	0.313858680184386	-0.519788	-0.218729	-1.05963	-1.17918	5
peak_1841	0.705443079302053	0.566029795080344	1.21293879737124	0.882789824925205	-0.3426	-0.295517	-1.40172	-1.32736	5
peak_1842	0.882428779970072	0.563983957268323	1.3893465391624	0.405935429549947	-0.336824	-0.201553	-1.34343	-1.35989	5
peak_1843	0.434341221479289	0.379141560950584	1.66020418187774	0.543645160757163	-0.0649986	-0.378256	-1.00817	-1.5659	5
peak_1844	-1.23288	-0.860295	0.292343745482912	-0.0643947	2.12601713355172	0.065370112025121	0.0277973226969112	-0.353955	6
peak_1845	-0.719433	-0.626668	-0.353075	-1.2523	-0.143159	0.242441171444387	1.07252444011046	1.77966651842896	4
peak_1846	-0.960139	0.374984849125565	-1.43286	-1.00029	0.320402999026233	0.430853763810806	1.01993097212736	1.24711596911612	3
peak_1847	0.809332901249033	0.440571613419447	1.54997618291264	0.556025044324982	-0.579096	-0.337369	-1.3054	-1.13404	5
peak_1848	1.38257812264287	0.498660378246852	0.962302171387678	0.520599414341936	-0.599684	-0.221144	-1.26834	-1.27498	5
peak_1849	1.19708110239296	0.367296273591319	1.07437711491952	0.930272738243912	-1.0956	-0.569578	-0.757867	-1.14599	5
peak_1850	0.582250556545175	0.26157413941017	2.09024094433566	-0.0236892	-0.802045	-0.447264	-0.829855	-0.831212	5
peak_1851	0.685249829087708	-0.00574518	2.06692046632547	-0.0972047	-0.728956	-0.0767792	-1.00016	-0.84332	5
peak_1852	0.909784614327591	-0.0247518	1.66916682064374	-0.832086	0.149363595312836	0.370861442925036	-1.02292	-1.21942	5
peak_1853	0.715781627754765	0.890091891175074	1.53520957275087	0.0381657131087953	-0.275117	-0.442832	-1.09596	-1.36534	5
peak_1854	-0.626176	-0.253988	-0.7334	-0.585413	-0.133293	-0.00768152	-0.0356972	2.37564920860339	2
peak_1855	-1.3418	-0.850495	-0.423337	-0.295903	0.749977102598566	-0.163253	0.484923578597511	1.83988789806188	2
peak_1856	-0.812685	-0.706017	-0.479898	-0.940305	-0.116341	0.336813637570502	0.686650475650027	2.0317822302468	2
peak_1857	0.524366944537836	0.253223579854296	1.49688296988741	0.553307821632441	-0.659778	0.432212416573369	-1.06406	-1.53615	5
peak_1858	-0.324196	-1.94971	-0.678142	-0.026833	0.449684151591686	0.567502032657112	0.677092024641227	1.28460248397422	6
peak_1859	0.452285935783144	-2.00061	0.22333211720667	-0.779703	0.576063267882083	1.16546573378198	-0.253774	0.616941172130028	6
peak_1860	-0.934593	0.235965637637878	-1.5847	-0.696908	0.101405887186422	0.920762847775091	0.592516987639926	1.36555158972903	3
peak_1861	-0.806089	-0.82405	-0.421876	-0.0590663	0.207281211427869	-0.642434	0.326449820019807	2.21978345168979	2
peak_1862	0.326335796766021	0.922363612925576	0.0656958658324723	0.995869743494745	-0.747904	1.00771555188452	-0.994194	-1.57588	1
peak_1863	0.482809917274333	-0.938049	0.181260589084698	2.18853997908587	-0.655575	-0.235698	-0.345054	-0.678233	1
peak_1864	0.891144994623268	0.0728109492067601	1.76666430654017	-0.480716	-0.334304	0.349879777458796	-0.977831	-1.28765	5
peak_1865	0.743543159678383	0.81034089772111	0.782691474192195	0.916133194995193	-0.695876	0.183828568948766	-1.19014	-1.55052	5
peak_1866	1.08633116859256	0.622312463393875	1.00654625187622	0.667748430338659	-0.37317	-0.269173	-1.42708	-1.31352	5
peak_1867	-0.5003	-1.20929	-0.934652	-0.6585	0.664652729620134	0.21105139754733	0.689800144576222	1.73723696495059	2
peak_1868	0.850695538084723	0.331983152133643	1.55576063891386	0.669152998097722	-0.870282	-0.350283	-0.978809	-1.20822	5
peak_1869	0.713461727886332	0.572116450642432	1.72176745986044	0.153739695157174	-0.933517	-0.175842	-0.735715	-1.31601	5
peak_1870	1.3067383502029	0.452751321908792	0.815946630666441	0.608972194079833	-1.47487	0.165809736847521	-0.725976	-1.14937	5
peak_1871	-1.14835	0.73387948500001	-0.187228	-1.69895	1.38756108075434	0.399543378134708	0.303766109718395	0.209775085953032	3
peak_1872	0.655723855232036	1.37941790337727	1.2471559757998	0.0187649687298031	-0.458667	-0.58554	-1.05243	-1.20442	5
peak_1873	1.54224793140712	0.267056206540852	0.436104109500647	0.867299519409572	-0.729315	0.0931594458464357	-1.25444	-1.22211	5
peak_1874	1.4426847114816	0.409835732921558	0.411616400884938	1.19120177268556	-1.13765	-0.551742	-0.929636	-0.83631	1
peak_1875	0.079518441649699	-0.856008	-1.17733	0.474379837322405	0.991238691076528	0.225716190953642	1.46949386176973	-1.20701	6
peak_1876	0.490925818584361	-1.71186	-0.457015	-0.305716	1.58929065741381	0.923843572324667	-0.206831	-0.322639	6
peak_1877	0.800371902117607	1.17371513422111	1.37048008628984	-0.514198	-0.375701	-0.14432	-1.21979	-1.09056	5
peak_1878	1.06248961070737	0.474924279519221	1.27537710010815	0.347202426208116	-0.056476	-0.35898	-1.36426	-1.38028	5
peak_1879	0.766991783943427	0.0269080113180925	1.36242786608663	1.03422507347406	-0.553665	-0.12614	-1.3288	-1.18194	1
peak_1880	-0.82555	-0.844072	-0.96341	-0.991134	1.18678161579623	0.588025583422835	1.26469059137321	0.584668353968917	4
peak_1881	-0.396373	0.497421084465556	-1.0413	-1.56399	0.344661261653598	-0.117125	1.55121886637185	0.725479043792496	4
peak_1882	-0.961617	-0.154073	-0.668158	-1.37583	0.129047181530974	0.360898837543276	1.3631486681894	1.30657900416501	4
peak_1883	-0.667343	-0.830656	-0.994805	-1.08633	0.660905306949105	0.453592105179794	1.31942595916287	1.14520619071009	4
peak_1884	0.120488878473416	0.501241201159468	-1.51484	-0.868906	0.246586077458644	0.28874778464448	1.79400788250696	-0.567326	3
peak_1885	-0.674259	-0.641015	-1.42551	-0.295584	-0.113024	1.66639002450853	0.49072990921242	0.992267073137099	4
peak_1886	-1.55169	-0.259906	-0.48051	-0.787768	0.234131076336909	0.177036608720445	1.22015025262978	1.44855576576844	4
peak_1887	-0.671319	0.832462478970867	0.18973589432475	-2.11124	0.741585332276411	-0.117336	0.845474972836982	0.290633501726477	3
peak_1888	-0.909496	-0.64558	-0.356545	-0.714972	0.0962047621619036	-0.389877	0.871704351339699	2.04856167275016	2
peak_1889	0.0635788819370088	-0.481354	-0.754849	1.08455476736124	-0.452796	1.84623253337213	-1.17833	-0.127037	1
peak_1890	-0.515719	-0.229954	-0.765943	0.142193473182853	-0.104415	-0.634052	-0.257494	2.36538359102568	2
peak_1891	0.623258794442505	0.554335105807941	1.64216962940236	0.586417325162946	-1.07129	-0.412192	-0.740323	-1.18237	5
peak_1892	0.176268944227075	-1.49714	-0.634678	0.0456797266542997	0.16373442477028	2.0473710853389	-0.321913	0.0206786423379865	6
peak_1893	0.0914847322071513	-0.276911	1.40774045681951	1.36604354077774	-0.617499	-0.0229867	-0.34616	-1.60171	1
peak_1894	0.364561416789592	0.222686453756856	0.175933797594695	2.00235493789337	-0.407046	-0.105328	-0.950548	-1.30261	1
peak_1895	0.537454929911299	0.983118410400402	0.485530420644311	1.04719183329382	-0.518847	0.295771566947775	-1.25618	-1.57404	1
peak_1896	-1.33463	-0.423862	0.473717700939368	-0.680921	-0.466246	1.87474824484161	-0.202931	0.760125353279941	3
peak_1897	-0.809222	0.566396426675139	-0.563876	-1.82854	1.26554091542144	0.674059105750759	0.528017826447644	0.16762122272224	3
peak_1898	-0.622251	-0.0902536	-0.259649	-1.33662	-0.743017	0.998994804802258	0.286930734109301	1.76586746236757	3
peak_1899	0.279090617364861	-0.012279	1.89544981528178	0.709620655664315	-0.643257	-0.0329989	-1.11215	-1.08348	5
peak_1900	0.463823013132265	-0.141727	2.24755850967657	-0.169569	-0.413057	-0.513942	-0.44952	-1.02357	5
peak_1901	0.831716398812942	0.824459764652302	1.24192997030384	0.27793477409326	-0.268674	-0.106071	-1.43071	-1.37058	5
peak_1902	1.4434800424497	-0.143647	1.30609639844736	0.318938756917448	-0.234116	-0.256506	-1.16845	-1.26579	5
peak_1903	0.171716283789486	-0.0574715	-0.764772	-1.60278	-0.0113212	-0.426293	1.27114519305007	1.41977665505907	4
peak_1904	1.76950395447634	0.186925451568866	1.03125482672858	-0.525008	-0.656143	0.17332525344384	-0.797174	-1.18268	5
peak_1905	1.0359828406507	0.341226662970975	0.851161416959219	1.09618175405732	-0.646174	-0.0460712	-1.31992	-1.31238	1
peak_1906	0.910457051391349	0.6950297162405	1.55896391932331	-0.239594	-0.250007	-0.336232	-0.788451	-1.55017	5
peak_1907	-1.15456	0.0733203530582855	-0.702991	-1.16788	0.497469318278251	1.07239113399081	-0.160535	1.54278872076018	3
peak_1908	-0.159667	0.212131535571637	-0.911864	-1.8578	0.105548044550128	0.425563000494032	1.27309406986966	0.91299733850703	3
peak_1909	-0.562127	-0.720279	-0.0800129	-0.68105	-0.311395	-0.267661	0.289607901918865	2.33291640024352	2
peak_1910	-0.930972	-0.163738	-0.722841	-0.831934	-0.47013	0.0882837169892624	1.33051018868423	1.70082153771373	4
peak_1911	-0.387138	-1.50666	1.37947637290179	-0.919491	-0.234944	1.30695248632981	0.142664970875377	0.219134019328605	4
peak_1912	-0.227737	-1.14937	-0.837177	-0.799807	0.152595243585978	0.24634101762862	1.93328631036387	0.681873569255208	4
peak_1913	-0.867032	-1.17181	-0.952038	-0.328812	0.0240091419006117	0.791614984239259	1.47362364897661	1.03044668638994	4
peak_1914	-0.827673	-0.829826	-0.656994	-0.759058	0.826203193713129	-0.21319	1.88728965884602	0.573247526898828	4
peak_1915	-0.610874	0.441017104873234	-0.245023	-1.10867	-0.509311	-0.324064	2.17875990230114	0.178164589425724	4
peak_1916	0.939183661179688	1.68690081246419	0.79770087299772	-0.269058	-0.572871	-0.818458	-0.808423	-0.954976	5
peak_1917	-0.331333	-0.173333	-0.797965	-0.605223	-0.242121	-0.109167	-0.142186	2.40132774690614	2
peak_1918	-0.544068	-0.820731	-0.92195	-0.0978743	0.283041860287012	-0.283041	0.151306550938406	2.23331602231656	2
peak_1919	1.44682926473667	-0.185992	1.24239676317175	0.730347467326342	-0.73835	-0.63416	-1.17139	-0.689682	5
peak_1920	-0.820263	-0.892074	-0.217158	-0.185199	0.382090560326861	-0.338789	-0.19796	2.26935177509043	2
peak_1921	-0.553271	0.535026060185408	0.215588946247138	-0.621811	-0.0368909	-1.38831	-0.155696	2.00536683421728	2
peak_1922	-0.869061	0.0235702915205504	-1.04796	-1.09671	0.342337515261969	0.242139886562679	0.541890114735784	1.86379103066752	4
peak_1923	-0.238393	0.0472816734385285	-0.744088	-0.624607	-0.347525	-1.06211	1.07272089056207	1.89672071599051	2
peak_1924	-0.000494814	-0.836593	-0.348668	-1.55523	0.617644994080516	-0.0920631	0.431004810063231	1.78439847094605	2
peak_1925	-0.735767	-0.0603801	-0.286653	-1.02749	2.15072687497931	-0.59375	0.581497024523025	-0.0281855	6
peak_1926	-0.680278	1.21956071718473	0.227115267875629	-1.99066	0.584014785763287	-0.343092	0.707695442688075	0.27564061511914	3
peak_1927	0.223863384756932	1.63100356730033	1.03053684040706	0.231838214965018	-1.15059	-1.1547	-0.100086	-0.711868	5
peak_1928	-0.83205	-0.786453	-0.283895	-0.979423	0.537146984134696	-0.222702	0.571127013609065	1.99624894272398	2
peak_1929	0.103140028604485	0.384342893405149	-0.835581	-1.46034	0.519979531128102	-0.516934	1.86278534741747	-0.0573956	4
peak_1930	0.374600359397662	-0.686714	-0.248351	-1.70143	-0.520703	0.493368148608921	1.52980984553126	0.759414678025992	4
peak_1931	-0.806253	-0.146311	-0.692709	-1.33735	0.551663325983073	0.328567163541792	0.203299962465389	1.89909663037756	3
peak_1932	-0.97112	-0.858686	-1.35281	0.330180736546322	1.18696453361877	0.899845572669721	1.04189530808812	-0.276274	6
peak_1933	2.19631186414247	-0.00734669	-0.0689881	0.51824542895023	-0.690882	-0.48377	-0.486376	-0.977195	5
peak_1934	-0.53016	-0.598996	-0.487851	-1.26438	0.413272442821028	-0.40719	1.27459509230903	1.60071267696142	4
peak_1935	-0.570767	0.896864216928328	-0.312614	0.821850607414809	0.674951618936588	1.02139379055455	-0.822449	-1.70923	1
peak_1936	-0.046942	-1.18778	0.0822328842889502	-0.612704	1.41567293006654	-0.593478	-0.624827	1.56782077180948	2
peak_1937	0.748710853228168	0.233389259124637	0.748500251739898	1.52303046277241	-0.601697	-0.189029	-1.03862	-1.42428	1
peak_1938	-0.598564	-0.756448	-0.398911	-1.05421	0.988154405447539	-0.435831	0.390246450964502	1.86556356350401	2
peak_1939	-0.288483	-0.54854	0.76202774569831	-2.09147	0.980641757035791	0.286813707753354	0.123239102336361	0.775773841548186	3
peak_1940	-1.16098	0.596668731812266	-1.03667	-0.396502	-0.241304	0.208416470853518	0.0401637214804397	1.99020859425506	2
peak_1941	-0.66508	-0.790262	-0.993166	-0.895829	0.394470063548358	0.608933168474707	0.507944744847146	1.83298966528084	2
peak_1942	-0.174086	-1.20092	-0.939926	-0.0175281	-0.0610992	1.16664709948861	1.73734565460287	-0.510429	6
peak_1943	-0.859392	-0.218993	-0.795293	-1.24195	-0.179236	0.694588866870346	1.03249385521605	1.56778054556744	4
peak_1944	-0.621984	-0.739631	-0.917084	0.0624634874187564	-0.597731	0.350310650350976	2.15549924792245	0.308156587808519	4
peak_1945	-1.3946	-0.383953	-0.519088	-0.48195	0.468182497129941	0.219864249968387	0.0580696861264088	2.03347685657547	2
peak_1946	0.0665170655241807	-1.1583	0.404956719933217	1.70654703836644	0.905025539669021	-0.115722	-0.671191	-1.13784	1
peak_1947	-0.42363	-0.794119	-1.03164	0.388528410087493	0.884401492062411	-0.499463	1.93250517298592	-0.45658	6
peak_1948	-1.7181	0.323528383601941	-0.129938	-0.165068	1.84640208130768	0.131360715518998	0.32031244277732	-0.608497	6
peak_1949	1.89194773079611	0.0390545146142312	0.310982074751097	0.46751110937371	-0.306055	0.0350579337314827	-1.08565	-1.35284	5
peak_1950	1.5138033406986	-0.0243785	1.17466972909151	-0.225514	-0.115709	0.205579211197388	-1.37584	-1.15261	5
peak_1951	-1.01193	-0.294202	-1.59306	-0.228843	0.309415245458571	1.0640142607239	1.39307340197987	0.361534302343665	4
peak_1952	1.29895459063365	-0.208365	1.11252802987949	0.963632773972201	-0.362347	-0.477035	-1.2975	-1.02987	1
peak_1953	0.60679786283926	1.33048485114807	-0.0264811	0.990147371294172	-0.245273	0.0761183928274359	-1.16192	-1.56987	1
peak_1954	0.288060342619726	0.027151068681936	0.833601954953749	1.88414272172894	-0.575553	-0.465977	-0.731031	-1.2604	1
peak_1955	-1.04594	-0.876832	-0.706262	-0.787514	0.523117805903155	0.468051031434036	0.672217764837646	1.75316408448759	2
peak_1956	-0.965324	-0.397902	-0.412247	-0.595143	-0.481989	-0.276092	1.26204634312702	1.86664965448268	2
peak_1957	-0.635642	-0.616456	-0.830727	-0.669769	-0.0297459	-0.310769	1.23340491975501	1.85970287846184	2
peak_1958	-0.750629	0.48773410809085	0.156219070428123	-1.2118	-0.541651	-0.839685	1.17262646762422	1.5271858893011	2
peak_1959	-0.79856	-1.74782	-0.362615	0.708686060950947	-0.179887	1.44227058839648	0.222619105689381	0.715301170491661	6
peak_1960	1.23159305265374	0.271659008470494	1.33511910413558	0.533848390856479	-0.412204	-0.581623	-1.13786	-1.24053	5
peak_1961	1.39694996588951	0.0305275825281422	0.948910678783059	0.717606830187177	-0.349674	-0.13637	-1.09109	-1.51686	5
peak_1962	0.62340673425088	1.54743213273361	0.693659195895697	-0.389831	0.458499719384696	-0.408584	-1.16288	-1.3617	5
peak_1963	0.708907776216913	0.497013023916349	1.01344774349793	1.11562248120504	-0.727307	-0.0419599	-1.0031	-1.56262	1
peak_1964	1.11080137445449	0.0116463949165648	0.583684334485977	1.4783025127498	-0.452172	-0.402693	-0.882073	-1.4475	1
peak_1965	-0.563794	0.510844524578632	0.669889543474566	1.93778122842349	-0.368407	-0.358219	-0.538271	-1.28982	1
peak_1966	-0.621568	-0.843616	-0.731516	-0.71243	1.22542035870515	1.07149959603627	-0.699412	1.31162136621622	3
peak_1967	0.848598703479286	-0.126511	0.396949072453406	1.76394246927809	-1.10744	-0.185214	-0.310642	-1.27968	1
peak_1968	0.672801351686431	0.336613516932834	-0.241436	2.06263462455836	-0.484054	-0.681196	-0.698104	-0.967259	1
peak_1969	-1.21853	-0.237625	-0.872713	-1.12077	0.714138852224344	0.846755767038076	0.480509165129394	1.40822730211463	3
peak_1970	-1.19986	-0.188087	-0.493735	-1.36444	0.498839910002015	0.864542386483509	0.370918813211853	1.51182644650639	3
peak_1971	-0.758163	0.22134185309609	1.26327891208376	-1.57354	0.264508822463489	-0.47226	-0.325507	1.38034114243375	3
peak_1972	0.472503640524124	0.243141485644064	1.11911554352797	1.39977081928885	-0.380509	-0.459	-0.821806	-1.57322	1
peak_1973	-1.38832	0.385347191838875	-0.553973	-0.999132	-0.535419	0.994974820226044	0.779384692801701	1.31713455845777	3
peak_1974	0.847231368908143	0.37057712254477	0.907517434922287	1.21723094511239	-0.645954	-0.246017	-0.80152	-1.64907	1
peak_1975	-0.948238	-0.668751	-1.04045	-0.772155	1.39121949415778	0.977067378113161	0.0200067416855833	1.04129985610055	3
peak_1976	-0.321105	-0.180189	-0.853096	-1.54166	0.733077400579869	0.655677026459931	-0.15647	1.66376875799059	3
peak_1977	0.998254605369554	-0.539183	1.77732273766263	-0.121903	-0.353335	0.372027717371898	-1.08311	-1.05008	5
peak_1978	0.351469349395172	-0.659117	0.940017988947235	1.86388419418188	-0.507116	-0.11362	-0.771214	-1.10431	1
peak_1979	-0.499455	0.865249929686159	1.44074485550277	1.22212414939561	-0.748954	-0.467919	-0.830462	-0.981329	1
peak_1980	0.706695436612354	-0.0955166	1.29726142412147	1.28719385039675	-0.71127	-0.347347	-0.720854	-1.41616	1
peak_1981	1.24833052341406	0.987570875900326	0.641361082878359	0.258016835473304	-1.36149	0.183486955783932	-0.67395	-1.28332	5
peak_1982	1.36352757631748	0.638455702503508	1.24283361762975	0.160850584410071	-1.00066	-0.454718	-0.81273	-1.13755	5
peak_1983	1.53456821980985	0.517778594346384	-0.202299	1.03804476711047	-0.838388	0.0718522572094704	-0.67349	-1.44807	1
peak_1984	-0.800755	-0.328223	-1.3065	-0.618222	0.474465404599274	-0.170119	1.62805463014084	1.12129638165705	4
peak_1985	-0.807497	-0.629015	-1.29158	-0.0558796	1.26656811507188	-0.211195	1.61867553861053	0.10992142293141	6
peak_1986	-0.991077	-0.345529	-0.96666	-0.816989	-0.257176	1.13335793167745	0.659490912632972	1.58458324761252	4
peak_1987	-1.4393	-1.27959	0.738033896036543	0.442354023645861	1.18906052662085	0.874096384085438	-0.60523	0.0805711409998713	6
peak_1988	-0.491297	-0.894792	-0.297901	-1.00298	0.402372925888916	-0.364118	0.596020187052577	2.0526913435253	2
peak_1989	-0.502781	-0.841805	-0.376255	-0.522795	0.221605128066218	-0.258066	-0.065887	2.34598476536201	2
peak_1990	-0.763123	-0.571531	-1.0625	0.336135069316096	0.337077967362666	-0.931989	0.91570603044325	1.74022053734751	2
peak_1991	-0.703667	-0.354582	-0.655729	-0.501028	-0.0924543	-0.462574	0.479740960720159	2.29029285646273	2
peak_1992	-0.581317	0.608501583333617	-1.29262	-0.438236	0.474557245388796	-0.795379	0.139954904114742	1.88453439433122	2
peak_1993	-0.615264	-0.301851	-0.687553	-0.611589	0.00435239681969581	-0.502623	0.422761256619839	2.29176582822879	2
peak_1994	-0.214147	-0.287979	-1.32613	-1.28575	1.28437308429656	0.501306091187244	0.0826534698014707	1.24566928351487	3
peak_1995	-0.41636	0.485980375622987	0.0414770373557128	2.18317175702816	-0.83658	-0.31956	-0.137292	-1.00084	1
peak_1996	0.432928429442944	0.862917994125234	-1.64874	-0.571394	0.9221799551687	-0.216631	1.13451459287332	-0.915777	3
peak_1997	0.421751403735873	1.17203353833258	0.683096480725735	0.972961645366727	-0.284988	-0.480343	-0.677969	-1.80654	5
peak_1998	-1.24685	0.465580067933109	-1.13824	-0.870584	0.552983531652757	0.740299228611082	-0.0265244	1.5233366492072	3
[truncated: 5,307 more rows]

## Sheet: Tab6 DEGs-Masigpro-list
Sup. Table 6 DEGs clustered using maSigPro
	cluster
1300014J16Rik	1
1810064F22Rik	1
2310001H17Rik	1
4930534D22Rik	1
4933411K16Rik	1
9030622O22Rik	1
A330023F24Rik	1
AC118710.1	1
Acvr2b	1
Adh6-ps1	1
Agxt	1
AI463229	1
Avpr1a	1
Bag2	1
Bdh2	1
Capn8	1
Cecr2	1
Cela1	1
Cep83os	1
Chp2	1
Cth	1
Cyp26c1	1
Cyp2c67	1
Cyp2j9	1
Cyp51	1
Cystm1	1
D630024D03Rik	1
Dhcr7	1
Disp2	1
Egfem1	1
Elovl3	1
Eml5	1
F11	1
F830016B08Rik	1
Fam184a	1
Fam222a	1
Fdft1	1
Fdps	1
Fst	1
Gapdhs	1
Gask1a	1
Gjc3	1
Gm11400	1
Gm15883	1
Gm16348	1
Gm16731	1
Gm18290	1
Gm19210	1
Gm2061	1
Gm26684	1
Gm26967	1
Gm30301	1
Gm31583	1
Gm3571	1
Gm36264	1
Gm38114	1
Gm38416	1
Gm43031	1
Gm43500	1
Gm45001	1
Gm47467	1
Gm48072	1
Gm48878	1
Gm50136	1
Gm5805	1
Gm5873	1
Gm5970	1
Gm7298	1
Gm8893	1
Gnat2	1
Gstp2	1
Hal	1
Hhip	1
Hmgcs1	1
Hmgn5	1
Hsd17b7	1
Hsd3b4	1
Id2	1
Idi1	1
Igha	1
Ighg2b	1
Ighg2c	1
Ighv14-4	1
Igkv8-21	1
Inhba	1
Irf6	1
Irx1	1
Lbr	1
Lss	1
Marveld2	1
Mir17hg	1
Mir22hg	1
Mpp4	1
Msmo1	1
Mvd	1
Mvk	1
Nat8b-ps	1
Nsdhl	1
Nup62cl	1
Obox4-ps3	1
Pclo	1
Pdzk1ip1	1
Peg10	1
Pitx3	1
Pmvk	1
Ppp4r4	1
Rab11fip4	1
Raet1e	1
Rapgef4os3	1
Rd3	1
Rdh11	1
Ropn1l	1
Rpl7a-ps3	1
Rps18-ps5	1
Scnn1a	1
Serpine2	1
Slc13a2	1
Slc22a28	1
Slc22a30	1
Slc34a2	1
Slc3a1	1
Slc43a1	1
Snhg11	1
Sowahb	1
Spaca6	1
Sqle	1
Srgap3	1
Syvn1	1
Tle6	1
Tm7sf2	1
Tmco6	1
Tmem218	1
Tspyl4	1
Tstd1	1
Ttc6	1
Unc13b	1
Vmn1r90	1
Zc3h6	1
Zfp141	1
Zfp595	1
1700008J07Rik	2
4931428L18Rik	2
4933405D12Rik	2
A630031M04Rik	2
Aatk	2
Acot11	2
Acot6	2
AW112010	2
Batf2	2
BC023105	2
Bmerb1	2
Cep128	2
Chpt1	2
Ciita	2
Cxcl9	2
Dsg1c	2
Eif4e3	2
Erbb4	2
Extl1	2
Flacc1	2
Gbp10	2
Gbp2	2
Gbp3	2
Gbp6	2
Gbp7	2
Gm12250	2
Gm13775	2
Gm15411	2
Gm36419	2
H1f2	2
H2-Bl	2
Ifi44	2
Ifit3	2
Igtp	2
Inmt	2
Ism2	2
Meiob	2
Mms22l	2
Mup-ps16	2
Ntrk1	2
P2ry1	2
Pde5a	2
Pdzrn3	2
Pmm1	2
Pnldc1	2
Psmb9	2
Saa3	2
Sema5b	2
Siglech	2
Slc28a1	2
Slc35f2	2
Slc41a3	2
Slc5a6	2
Smpd3	2
Stat1	2
Sult1c2	2
Tgtp1	2
Themis	2
Tigit	2
Tlr12	2
Tlr5	2
Tmem28	2
Ubd	2
Usp18	2
Wipf3	2
1700023B13Rik	3
1810055G02Rik	3
4930459C07Rik	3
4933431G14Rik	3
9130409I23Rik	3
A530040E14Rik	3
Abcc1	3
Abcg1	3
Abcg5	3
Abcg8	3
Abr	3
Ace	3
Acer2	3
Acnat2	3
Acot9	3
Adam11	3
Adam12	3
Adam8	3
Adamts4	3
Adamts9	3
Adgrg2	3
Adgrv1	3
Adm	3
Adrb1	3
Adrb2	3
AI662270	3
Akap12	3
Aldh18a1	3
Amz1	3
Ano6	3
Ap1s2	3
Apaf1	3
Arhgap25	3
Arhgef2	3
Arl5c	3
Armcx4	3
Asb4	3
Atf3	3
Atp6v0d2	3
Atp8b5	3
Aurkb	3
B4galt6	3
Bcl2a1a	3
Bcl2a1b	3
Bmp8b	3
Btc	3
Btg2	3
Btk	3
C5ar1	3
Capg	3
Cc2d2a	3
Ccdc120	3
Ccdc148	3
Ccl4	3
Ccr2	3
Cd14	3
Cd300lf	3
Cd44	3
Cd48	3
Cd52	3
Cd68	3
Cd7	3
Cd74	3
Cd93	3
Cdcp1	3
Cdh18	3
Cdkn1a	3
Cebpb	3
Cebpd	3
Cfap69	3
Chaf1a	3
Chd1l	3
Chil1	3
Clca3a1	3
Clcf1	3
Clec7a	3
Col4a1	3
Col4a2	3
Cotl1	3
Crybg2	3
Ctcfl	3
Ctcflos	3
Ctss	3
Cttnbp2nl	3
Cxcl2	3
Cxcr4	3
Cyba	3
Cyp4f18	3
Cytip	3
Ddit4	3
Defb1	3
Dio3os	3
Dock2	3
Dusp8	3
Ear2	3
Egr2	3
Ehd4	3
Elf4	3
Elmo1	3
Enc1	3
Epm2a	3
Evl	3
Eya4	3
F630028O10Rik	3
Fabp4	3
Fam107a	3
Fam171b	3
Fbxo40	3
Fchsd1	3
Fermt1	3
Fgf9	3
Fgl2	3
Flt3	3
Fmo5	3
Fosb	3
Foxm1	3
Foxo1	3
Fry	3
Fxyd5	3
Galnt6	3
Gcnt1	3
Gdf15	3
Gdf3	3
Gdpd1	3
Gja4	3
Gm11827	3
Gm15889	3
Gm19619	3
Gm26714	3
Gm28513	3
Gm33228	3
Gm37138	3
Gm43075	3
Gm44706	3
Gm45774	3
Gm47528	3
Gm5640	3
Gngt2	3
Gpnmb	3
Gpr137b	3
Gpr35	3
Gramd1b	3
H2-Aa	3
H2-Ab1	3
H2-DMa	3
H2-DMb1	3
H2-Eb1	3
H2-M2	3
Havcr2	3
Hcls1	3
Hexb	3
Hilpda	3
Hk2	3
Hmox1	3
Hoxa5	3
Ifi206	3
Ifi207	3
Ifi209	3
Ifi211	3
Igf2bp2	3
Il1rn	3
Il27ra	3
Impdh1	3
Ip6k2	3
Iqgap1	3
Itgax	3
Itgb2	3
Itgb3	3
Itgb7	3
Itprip	3
Jdp2	3
Jun	3
Kbtbd11	3
Kcnj16	3
Klf6	3
Laptm5	3
Lepr	3
Lgals3	3
Lpar1	3
Lpl	3
Lpxn	3
Ly86	3
Lyz2	3
Mamld1	3
Map3k6	3
Mapt	3
Mcam	3
Mefv	3
Mfsd2a	3
Mlkl	3
Mlph	3
Mmp12	3
Mmp27	3
Morc4	3
Mpeg1	3
Ms4a4a	3
Ms4a4c	3
Ms4a6b	3
Ms4a6d	3
Ms4a7	3
Mt1	3
Mt2	3
Mtnr1a	3
Mustn1	3
Myo1f	3
Myo5a	3
Myof	3
Ncapg2	3
Ncf2	3
Nckap1l	3
Ncoa7	3
Nfkb2	3
Nid1	3
Ntrk2	3
Oas3	3
Oasl2	3
Omd	3
Ophn1	3
Otulinl	3
P3h2	3
Pak1	3
Pakap	3
Parp8	3
Per1	3
Pfkfb4	3
Pgm3	3
Pik3r5	3
Pkm	3
Pla2g7	3
Plac8	3
Plaur	3
Plcxd1	3
Plin4	3
Plin5	3
Plod2	3
Ppm1h	3
Prelid2	3
Prkch	3
Prss30	3
Psd4	3
Ptger2	3
Ptpn7	3
Rab7b	3
Rac2	3
Rasl11a	3
Relb	3
Rgs1	3
Rgs16	3
Rgs4	3
Rhbdd2	3
Rhbdf1	3
Rhob	3
Ripk3	3
Rufy4	3
S1pr3	3
Samd9l	3
Scd1	3
Selplg	3
Sema4d	3
Serpinb6b	3
Setbp1	3
Sh3bp1	3
Sh3pxd2b	3
Sla	3
Slamf7	3
Slamf9	3
Slc10a6	3
Slc16a3	3
Slc17a4	3
Slc2a4	3
Slc38a1	3
Slc8a1	3
Slfn2	3
Slfn8	3
Sorl1	3
Stambpl1	3
Stk10	3
Syk	3
Tcim	3
Tead1	3
Thbd	3
Tlr13	3
Tlr7	3
Tm6sf1	3
Tmc3	3
Tmem100	3
Tmem132a	3
Tmem237	3
Tmem45b	3
Tmem71	3
Tmsb4x	3
Tnfaip3	3
Tnfrsf21	3
Tnfrsf23	3
Top2a	3
Trarg1	3
Trp53inp1	3
Trpm4	3
Trpv2	3
Tspan13	3
Tspan32	3
Ucp2	3
Vav1	3
Vcam1	3
Vstm4	3
Wdfy4	3
Wdr93	3
1700028E10Rik	4
9430034N14Rik	4
Abca2	4
Abca8a	4
Abhd8	4
Acacb	4
Acmsd	4
Acsm2	4
Adamts7	4
Adgrf1	4
AI506816	4
AI661453	4
AL590864.1	4
Aldoc	4
Ang	4
Ank3	4
Ankrd9	4
Aox3	4
Apom	4
Arl5b	4
BC021767	4
Bdnf	4
C6	4
C8a	4
C8b	4
Cadm4	4
Ccn6	4
Ccne1	4
Cd163	4
Cd276	4
Cdh1	4
Ces2a	4
Ces3b	4
Ciart	4
Clec2h	4
Cnmd	4
Cobl	4
Col27a1	4
Crybg3	4
Cyp1a2	4
Cyp2c23	4
Cyp2c54	4
Cyp2c55	4
Cyp2f2	4
Cyp2g1	4
Cyp2u1	4
Cyp4a12a	4
Cyp4a12b	4
Cyp4f14	4
Cyp7a1	4
Cyp7b1	4
D030034A15Rik	4
Dact1	4
Dclk3	4
Dct	4
Dlgap1	4
Dmbt1	4
Dpy19l3	4
Eef2k	4
Egfr	4
Enho	4
Epb41l4b	4
Epop	4
Fabp5	4
Fam234b	4
Fbxo21	4
Fgfr1	4
Gabrb3	4
Gba2	4
Gcnt4	4
Gm11342	4
Gm11963	4
Gm12406	4
Gm12966	4
Gm15375	4
Gm15638	4
Gm15903	4
Gm16116	4
Gm16551	4
Gm18228	4
Gm18337	4
Gm2602	4
Gm30262	4
Gm35696	4
Gm38345	4
Gm3839	4
Gm40915	4
Gm41804	4
Gm42604	4
Gm45792	4
Gm4956	4
Gm7463	4
Gpr146	4
Grem2	4
Grm8	4
Gstp-ps	4
Gstp1	4
Hcrtr2	4
Hes6	4
Hmgcr	4
Homer2	4
Hsd3b5	4
Igfals	4
Il12rb1	4
Itga5	4
Itih5	4
Jph1	4
Kalrn	4
Keg1	4
Kif24	4
Kif26b	4
Kyat1	4
Lama3	4
Lifr	4
Lin7a	4
Lrp2bp	4
Map2k6	4
Mcm10	4
Med12l	4
Mmp15	4
Mpv17l	4
Mug1	4
Mup11	4
Mup12	4
Mup18	4
Mup21	4
Mup3	4
Mup7	4
Nat8	4
Nat8f1	4
Nat8f5	4
Nfe2	4
Ngef	4
Nmrk1	4
Nr3c2	4
Nrep	4
Nudt7	4
Osgin1	4
Pcsk9	4
Pdia5	4
Pgap1	4
Pgm5	4
Pkdrej	4
Pla1a	4
Plcxd2	4
Pld6	4
Plxnb1	4
Prss8	4
Rdh16f2	4
Rec8	4
Rian	4
Rnase4	4
Rpp40	4
Sacs	4
Sel1l3	4
Selenbp2	4
Serpina1a	4
Serpina1e	4
Serpina3k	4
Serpina9	4
Slc10a1	4
Slc17a2	4
Slc22a4	4
Slc26a6	4
Slc39a4	4
Slc46a3	4
Slc4a1	4
Slco1a1	4
Slco2a1	4
Smad9	4
Smim1	4
Snx29	4
Sort1	4
Sox12	4
Sptbn2	4
Sstr2	4
Stard4	4
Sult2a8	4
Susd4	4
Syt1	4
Tbc1d30	4
Tes3-ps	4
Tgm1	4
Tiam1	4
Tiam2	4
Tk1	4
Tnnc1	4
Tsku	4
Tspan33	4
Ttc39b	4
Ttc39c	4
Tuba8	4
Ugt1a9	4
Ugt2b38	4
Wee1	4
Wnk4	4
Xirp1	4
Zbtb20	4
Zfp-ps	4
2010003K11Rik	5
4932411K12Rik	5
A4gnt	5
Abcb1a	5
Abcd2	5
Abhd2	5
Acaa1b	5
Acot2	5
Acss3	5
Adcyap1r1	5
Adora1	5
AI314278	5
Aldh1a1	5
Aldh3a2	5
Anxa8	5
Apoa4	5
Aqp8	5
Arhgap11a	5
Arhgap44	5
Arhgef39	5
Arhgef9	5
Atp9a	5
B430212C06Rik	5
Basp1	5
BC029722	5
BC035947	5
Bcas3os2	5
Bex4	5
Bhlhb9	5
Birc5	5
Bub1	5
C730002L08Rik	5
Cables1	5
Camk2n2	5
Card11	5
Cbln3	5
Cbr3	5
Ccdc8	5
Ccl2	5
Ccl22	5
Ccna2	5
Ccnb1	5
Ccnb2	5
Cd200r1	5
Cd36	5
Cd63	5
Cdc20	5
Cdca3	5
Cdk1	5
Cenpe	5
Cenpf	5
Cfap126	5
Cgref1	5
Chac1	5
Chchd6	5
Chpf	5
Cidea	5
Cidec	5
Ckap2	5
Ckap2l	5
Cln6	5
Clstn3	5
Cnnm1	5
Cntnap1	5
Col12a1	5
Col8a1	5
Corin	5
Cpeb1	5
Crat	5
Creb5	5
Crip1	5
Crtap	5
Ctse	5
Cyp2a22	5
Cyp2c38	5
Cyp2c39	5
Cyp46a1	5
D730003I15Rik	5
Dcaf12l1	5
Ddias	5
Ddit4l	5
Depp1	5
Dntt	5
E030042O20Rik	5
E2f2	5
E330011O21Rik	5
Eda	5
Eda2r	5
Elovl5	5
Elovl6	5
Elovl7	5
Emp3	5
Eno1b	5
Entpd5	5
Ephb2	5
Ephx1	5
Ermp1	5
Esrrg	5
F730043M19Rik	5
Fabp2	5
Fam126a	5
Fam129b	5
Fam131c	5
Fam241b	5
Fcor	5
Fgf21	5
Fitm1	5
Fndc10	5
Gal3st1	5
Gas6	5
Ggct	5
Gipc2	5
Gm11695	5
Gm11752	5
Gm12498	5
Gm13074	5
Gm13657	5
Gm21885	5
Gm30906	5
Gm32063	5
Gm32468	5
Gm33447	5
Gm34983	5
Gm35035	5
Gm36161	5
Gm3776	5
Gm37795	5
Gm40923	5
Gm44202	5
Gm45086	5
Gm5122	5
Gm6665	5
Gm6951	5
Gm765	5
Gm8834	5
Gm9949	5
Gpat3	5
Gpc1	5
Gpr12	5
Gpr183	5
Gprc5b	5
Gpx4	5
Gpx4-ps2	5
Gsta1	5
Gstm1	5
Gstm2	5
Gstm2-ps1	5
Gstm4	5
H19	5
H2-Q1	5
Haus8	5
Hhipl2	5
Hmmr	5
Hormad2	5
Ifi27l2b	5
Igsf11	5
Il33	5
Il7	5
Insyn1	5
Isg20	5
Kcnab2	5
Kctd14	5
Kctd17	5
Kif18b	5
Kif20a	5
Kif22	5
Kifc1	5
Knstrn	5
Lamb3	5
Lgals1	5
Lmo2	5
Lrrc39	5
Lrtm2	5
Lsp1	5
Ly6d	5
Lzts2	5
Maged2	5
Map4k1	5
Mas1	5
Matk	5
Mcm2	5
Mctp1	5
Me1	5
Melk	5
Mgst3	5
Mki67	5
Mmd2	5
Mme	5
Mmp13	5
Mogat1	5
Mpped1	5
Mrgprb11-ps	5
Mthfd1l	5
Mtmr11	5
Nkx2-6	5
Nol3	5
Npnt	5
Nqo1	5
Nrg1	5
Nt5e	5
Nudt18	5
Olig1	5
Orm3	5
Osbpl3	5
Pacrg	5
Pbk	5
Pdlim2	5
Pgd	5
Phf11d	5
Phldb1	5
Pkib	5
Pkp1	5
Plau	5
Plekha4	5
Plin2	5
Plk1	5
Pls1	5
Pnpla3	5
Pnpla5	5
Pparg	5
Prc1	5
Psat1	5
Psrc1	5
Racgap1	5
Rad51b	5
Ralgds	5
Rasal1	5
Rasal3	5
Rcan1	5
Rdh16	5
Rgma	5
Rnd2	5
Rnf125	5
Robo1	5
Rragd	5
Rtn4	5
S1pr2	5
Samd4	5
Samd5	5
Sccpdh	5
Scd2	5
Scd3	5
Scd4	5
Sele	5
Sema3b	5
Serinc2	5
Serpinb8	5
Serpine1	5
Sfxn3	5
Shisa3	5
Slc13a3	5
Slc16a5	5
Slc16a7	5
Slc22a27	5
Slc22a29	5
Smox	5
Spdl1	5
Spire2	5
Sprr1a	5
Src	5
Srebf1	5
Srxn1	5
Stap1	5
Stmn1	5
Strip2	5
Sulf2	5
Sybu	5
Synj2	5
Syt12	5
Sytl4	5
Tacc3	5
Tafa5	5
Tbc1d31	5
Tceal8	5
Tenm3	5
Them6	5
Thrsp	5
Tmem171	5
Tmem189	5
Tmem43	5
Tmem86a	5
Tmem98	5
Tnfrsf11a	5
Tnfrsf19	5
Tor3a	5
Tpm2	5
Tpx2	5
Trem2	5
Trmt9b	5
Trp53cor1	5
Tspan6	5
Tspan8	5
Ttc39a	5
Ttc39aos1	5
Tubb2a-ps2	5
Uap1l1	5
Ube2c	5
Uck1	5
Unc119	5
Unc5b	5
Vldlr	5
Vnn1	5
Wfdc2	5
Zfp41	5
Zfp423	5
Zfp532	5
Zfp651	5
Zwilch	5
4930480G23Rik	6
9530026P05Rik	6
Abcc9	6
AC160336.1	6
Acap1	6
Acat1	6
Adamts12	6
Adamts13	6
Adamts14	6
Adamts15	6
Adamts2	6
Adamts6	6
Adamtsl2	6
Adamtsl3	6
Adamtsl4	6
Adra2b	6
Afap1l2	6
AI413582	6
Angpt2	6
Angptl2	6
Angptl6	6
Anxa1	6
Anxa2	6
Anxa5	6
Apold1	6
Ar	6
Arhgap10	6
Arhgef17	6
Arntl	6
Art4	6
Arvcf	6
Astn2	6
Bach2os	6
Bmp10	6
Bmp5	6
Bmper	6
Cacnb3	6
Cacng7	6
Cadm3	6
Calhm5	6
Capn6	6
Ccbe1	6
Ccdc102a	6
Ccdc3	6
Ccdc80	6
Cd63-ps	6
Cdc42ep5	6
Cdk14	6
Cercam	6
Chka	6
Chst11	6
Clec4d	6
Clip2	6
Clmp	6
Clpx	6
Cnn2	6
Col14a1	6
Col16a1	6
Col1a1	6
Col1a2	6
Col3a1	6
Col5a1	6
Col5a2	6
Col6a2	6
Col6a3	6
Colec10	6
Colec11	6
Cpxm1	6
Cpxm2	6
Creb3l1	6
Crispld2	6
Csrp1	6
Ctf1	6
Cx3cr1	6
Cygb	6
Cyp1b1	6
D430019H16Rik	6
Dbn1	6
Dcn	6
Denn2b	6
Des	6
Diaph3	6
Dlg4	6
Dtx4	6
Ecm1	6
Efemp1	6
Ehd2	6
Ehhadh	6
Emp1	6
Epdr1	6
Eps8	6
Fam110a	6
Fam124a	6
Fam177a2	6
Fam180a	6
Fam83a	6
Fbln7	6
Fbn1	6
Fhl1	6
Frzb	6
Fstl1	6
Gabra3	6
Gale	6
Galnt15	6
Gas7	6
Gck	6
Gdf2	6
Glipr2	6
Gm16170	6
Gm19572	6
Gm30692	6
Gm33699	6
Gm34654	6
Gm35986	6
Gm36041	6
Gm37691	6
Gm46516	6
Gm47163	6
Gm48877	6
Gm49172	6
Gm49395	6
Gm50337	6
Gm6977	6
Gpat2	6
Gpr171	6
Gpx3	6
Gstm3	6
Hand2	6
Hand2os1	6
Hgf	6
Hmgn3	6
Hpse	6
Hr	6
Hrct1	6
Hspb1	6
Hspbap1	6
Htra3	6
Ifi27l2a	6
Ifitm1	6
Igfbp3	6
Igsf10	6
Il34	6
Insig2	6
Iqgap3	6
Kcne4	6
Kcnj8	6
Lama1	6
Lamb1	6
Lbh	6
Lgalsl	6
Lhfp	6
Lhx2	6
Lif	6
Limch1	6
Limk1	6
Loxl1	6
Loxl2	6
Lrat	6
Lrfn3	6
Lrfn4	6
Lrrc59	6
Ltbp1	6
Ltbp3	6
Lum	6
Lynx1	6
Mab21l3	6
Mamdc2	6
Matn2	6
Mlec	6
Mmp2	6
Mmp23	6
Mmp24	6
Ms4a4d	6
Mthfr	6
Napepld	6
Nebl	6
Nedd4l	6
Nes	6
Ngfr	6
Npas2	6
Nr1h5	6
Nr4a2	6
Nrxn1	6
Ntm	6
Ntn1	6
Nupr1	6
Oas2	6
Obsl1	6
Ocstamp	6
Olfml3	6
P2ry14	6
Pcdh7	6
Pced1b	6
Pclaf	6
Pde1a	6
Pde3a	6
Pdgfrb	6
Pdk4	6
Pf4	6
Pfkp	6
Phlda3	6
Phospho1	6
Pianp	6
Plat	6
Plekha1	6
Plp2	6
Plvap	6
Pmepa1	6
Polr3gl	6
Postn	6
Pqlc3	6
Prelp	6
Prss23	6
Pth1r	6
Rcan3	6
Rem1	6
Rfx4	6
Rgs10	6
Rgs5	6
Ripor3	6
Rnf150	6
Robo2	6
Rtn1	6
Runx1	6
S100a10	6
S100a11	6
Scarf2	6
Sdcbp2	6
Septin4	6
Serpina7	6
Serpinb1a	6
Serpinh1	6
Sesn2	6
Ska3	6
Slc10a2	6
Slc1a4	6
Slc24a3	6
Slc45a3	6
Slc7a1	6
Smim24	6
Snhg18	6
Sod3	6
Sparc	6
Spats2l	6
Spon2	6
Spry1	6
Spsb1	6
Ssc5d	6
Stk39	6
Stx1b	6
Susd2	6
Synpo	6
Sytl2	6
Tagln2	6
Tcf21	6
Tead2	6
Tgfb1i1	6
Tgfbi	6
Thbs1	6
Thbs2	6
Thsd7a	6
Timp1	6
Tjp3	6
Tmed3	6
Tmem47	6
Tmsb10	6
Tnc	6
Tnfrsf11b	6
Trim7	6
Trp53i11	6
Tubb2a	6
Tubb2b	6
Unc13d	6
Vim	6
Vipr1	6
Wfdc1	6
Wnt5a	6
Xylt1	6
Ypel2	6
Zbtb16	6
Zfp579	6
Zmat1	6

## Sheet: Tab7 Foxm1-TST-DEGs-list
Sup. Table 7 DEGs of AML12 treated with fatty acids and thiostrepton
	DMSO_BSA_1	DMSO_BSA_2	DMSO_FFA_1	DMSO_FFA_2	TST_BSA_1	TST_BSA_2	TST_FFA_1	TST_FFA_2	Cluster
Gm4895	0.170335783180751	0.205893261360702	0.376480228873634	0.497894188925011	1.34237482757009	0.583333179114624	0.376431482543811	0.158911431762402	1
Rab33a	0	0.0505398614350428	0.218431239715072	0.311095921624601	0.494261715980309	0.286377299073112	0.264003574915071	0.156029618233032	1
Il2rb	0.0516303203642945	0.0819106501634424	0.0998502496452815	0.198077569211945	0.284820187347272	0.291572387073739	0.171149693352919	0.154537382555973	1
Tmem102	0.257637435413292	0.393599107109744	0.513355571455002	0.492543635279271	0.927769896669918	0.884192332599247	0.379575134714933	0.529677369293925	1
Cyp2s1	2.76225742752767	2.44743731174109	2.75426705825229	2.98592144389368	5.24678129559105	5.30029535544065	2.8045648300425	2.89672240816388	1
Gpr146	0.309861809949372	0.336351491619423	0.401415500040893	0.398153268392228	0.804074806916625	0.86084591492446	0.44600497841753	0.510326757542315	1
Gnb5	0.088819897031192	0.112729039245803	0.168649738015346	0.429556340668355	0.783964136858912	0.614196034683289	0.480901792867767	0.52203553169331	1
Mettl27	1.14901951347627	1.1453235584065	1.43007677127975	1.96046597585318	2.74748672786281	2.52276081864645	2.18303428146534	2.29429269833842	1
Isoc2b	0.362718982267949	0.319693151175052	0.311768405119681	0.580986442330659	1.33396665312209	1.0218707030067	0.712521228845802	0.921177046902373	1
Misp	0.0388587049511465	0.0616486933375487	0.109310015380317	0.144562230032619	0.482321685762807	0.412023173266706	0.246891545445506	0.253767272350915	1
Il22ra1	1.6800755454783	1.48078449599676	1.97677099826344	2.21361969833522	4.51527028415674	4.00170193932525	3.17735341820518	3.34075871969947	1
P2ry4	0.0374389687756648	0.0395975369024219	0.0614344966909675	0.0812469727652882	0.318405314733007	0.281905914159927	0.165475583086145	0.203746389167627	1
Lmntd2	0.27303353215674	0.137512122983505	0.256015562338111	0.435317091188452	0.842753388281463	0.611367500313037	0.287327199014711	0.466989021863807	1
Adra1a	0.00633991703144278	0	0.0178342646541672	0.0176893287895093	0.0699486791451509	0.0350727891482758	0.0140108221701032	0.0414029096961162	1
Oas1c	0.356627582404035	0.389356570756122	0.598682545775275	0.513571598086778	1.15819597778737	0.806124846851958	0.635584490128175	0.713713858703362	1
Apobr	0.0658921887607692	0.108408604602397	0.0514876494778948	0.0953292080553818	0.37359332244672	0.182259707143117	0.315504880929199	0.294841890394835	1
Flrt1	0	0	0.0132542116741801	0.0087643313848114	0.0909737845080922	0.017377117602529	0.0624760503579671	0.0512835768374918	1
Padi4	0.0572231601348838	0.0605223986988414	0.088533199633779	0.0904747276274471	0.268322265171689	0.142452830050432	0.233950303429393	0.180620015150006	1
Plcb1	0	0.00526542146124873	0.010503202557461	0.00463015329659132	0.0583597909179089	0.0229506150611899	0.0495086865994578	0.0433485794965005	1
Gipc2	0.151345495292926	0.121959175914102	0.228073254284017	0.140758951774403	0.417450947615148	0.345532599454716	0.342427559503023	0.45496106967975	1
Ifi207	0.0323406170955188	0.0427565455448419	0.0909745540044252	0.0300784067163136	0.24531095804236	0.186364762131156	0.223346098591213	0.299201155711618	1
Nid1	0.334734470073192	0.413039437929886	0.504435099061696	0.326144717158426	1.13762061443925	0.867098896609675	0.92027471133653	1.02359744365233	1
9530082P21Rik	0.142851083876581	0.12691329516495	0.225031440171623	0.159430464348242	0.433423223059147	0.331909406103324	0.322005847322062	0.379375608314227	1
Apol8	0.0560446953245435	0.0987933145539831	0.210205890481528	0.138998389984099	0.463758325811098	0.353103968352808	0.361244594574876	0.437167387480059	1
2010016I18Rik	0.0299349720586598	0	0.0210518612255304	0	0.165137157581519	0.0966011687766233	0.124039548181628	0.154763486627138	1
Fetub	0	0	0	0	0.408408304764157	0.156022071195796	0.218146073217285	0.368363502372785	1
Hk1os	0.800149682927207	0.58299484119382	0.712763120853918	0.94262749737208	2.28059216969937	1.85256155294211	1.59145291258893	2.01274196476441	1
Speg	0.0238867731871422	0.0137803530825947	0.015271315232475	0.0323140437275646	0.173699572990615	0.116125680963012	0.110375499792607	0.137084651636493	1
Bcat1	0	0	0.00834893058901371	0.00552072022008287	0.0654915331022181	0.032837942897034	0.0393541480049327	0.0387647066968143	1
Ribc1	1.05518841473029	1.11602598996929	1.14454016104097	1.29741564432637	2.63917225512847	1.94578786010374	2.1540439064596	2.39430323673817	1
Sult6b2	0	0	0.036031819884623	0.0714779915161285	0.441631996223146	0.259820088005221	0.367991649701063	0.348538383321472	1
Gm10222	14.7747669192482	7.36541123484981	17.537936821393	19.4303438162211	25.8273601709602	21.1712398240989	22.7727328590516	20.8952317315338	1
Aldh1a1	22.8702959150917	15.6418772565076	32.9396664617514	31.8145832848291	39.2931356581301	41.3413770979828	40.3183671444806	36.0791233596796	1
Rab17	2.38895202968735	1.80687616055193	2.83262198490561	3.1906741996055	4.1375065091942	4.36685569599136	3.52985502725301	3.58280661023952	1
C78859	0	0.0196954937041156	0.00654793294218288	0.0779366288111245	0.173353377215103	0.103017096983393	0.118315181125492	0.131744341964219	1
Frs3	0.194591673387071	0.392911876719109	0.311016348108958	0.477129303982341	0.695316257992248	0.554556709576361	0.654826769928411	0.693154595577434	1
Esd-ps	1.63325843714382	1.5201340140722	1.6310035116605	2.85574407663021	3.55891777263366	3.79481781429113	3.32064756282786	3.73310532879858	1
Igtp	0.0410495518178283	0	0.0673591885083457	0.139986570921795	0.28306383140712	0.239704532230336	0.181433910831841	0.327646765092707	1
Slc26a10	0.410204837572359	0.453281828714823	0.538204877674719	0.660526870040612	0.776818856290893	1.01609417023507	0.947117936827424	0.599742082033142	1
Bpifb4	0.070987550802351	0.112620576411378	0.224649961051017	0.132044012550642	0.428317882161255	0.72814469820578	0.441219573086092	0.367004881373014	1
Trpv2	0	0.0260981759383633	0.0347062345376971	0.0114747277350307	0.10209231966202	0.164945072591943	0.129511854075393	0.0940004522777375	1
Gm4013	1.15280824688401	1.82891123568061	2.14601280195181	2.42814941768025	3.08622830301822	4.25160144008543	3.44679961484706	3.09994138577686	1
Usp35	0.4708899041735	0.464836743713075	0.699104523480016	0.666659330857689	0.85146114370163	1.04199611693471	0.913448375203499	0.814345959457915	1
Shc2	0.0101980825378608	0	0.021515498788459	0.0189694632847816	0.077354782383059	0.0752218463413567	0.0563428197109569	0.0332993545731388	1
Tmem220	0.9283249154057	0.701320066408384	0.967613042078373	1.0792363009026	2.0118732137111	1.83412404844908	1.5569725511618	1.38930866181012	1
Gm13212	0.708039112411655	0.463968580512022	0.828080377988193	0.543988274793123	1.32673868128233	1.23467924991633	1.02047112017241	0.820902419821855	1
Wdr66	0.0247002771344415	0.019593290773947	0.0434263647755751	0.0201009417052387	0.0851623802559532	0.105329262325518	0.0648209647950161	0.0571290232588526	1
Ramp1	0.466921672463942	0.377644146613072	0.637412670758421	0.459805478184493	0.833342917029407	0.962308201528271	0.738493653271694	0.398593200780612	1
Rgs10	0.0323406170955188	0.0342052364358735	0.0454872770022126	0	0.267611954228029	0.357820343291819	0.285883006196752	0.0704002719321454	1
Gm12056	0.176085269213787	0.302636067638479	0.479850966482569	0.388949452641463	1.30529132248865	1.05529009491381	0.997164815419072	0.335395408485006	1
Gm38250	0.1248528787239	0.105641082205378	0.175606342397982	0.1857911692838	0.929818701073425	0.759762712217433	0.689792734096688	0.271784443312051	1
Rufy4	0.605855429019335	0.201031033204911	0.417715387241229	0.452990620342661	1.08130626675091	1.51152	1.08949933874569	0.905092375409302	1
Ddt	2.72020988656719	2.15778401932823	2.84432296165549	2.56322111879312	4.78813639579165	6.20414802641186	5.14140985352067	4.44109141056038	1
Gm49967	0.357459921514422	0.151227802433539	0.351938705849806	0.398946929392345	1.38035675098583	1.9774890419002	1.34293911518814	0.933758645549619	1
Myom3	0.0183288492383016	0.0193856109777342	0.00322245490852872	0.034093510362115	0.107431115609897	0.194342828331166	0.101264040990941	0.0997473213612958	1
Ssc4d	1.26437033529214	1.07178131553326	0.745335629064984	0.873299654410764	1.84630666808128	2.88868888167095	2.03399851044446	2.07436553944554	1
Iqcg	0.18403038853567	0.137672747137541	0.101010682609715	0.125237233675241	0.346656757061335	0.426263739450486	0.322380744384448	0.25892715199638	1
Fam214a	0.27513157496825	0.326266521477451	0.281435820825502	0.189976159461279	0.649652178021067	0.78023964954408	0.598811182276854	0.521783543269873	1
4833408A19Rik	0.500515741360697	0.676421441940166	0.371544192981138	0.439643525707243	1.61064742501965	1.94847261977785	1.6898882096825	1.39219191022398	1
Fosb	0.0443174722492653	0.0281235749840363	0.00623327974938217	0.00824349733967844	0.177247017417382	0.277855740438068	0.205671598102986	0.178473090469659	1
A930007A09Rik	0.146277783592533	0.279954187133387	0.205740602966579	0.181394298711625	0.634028775242414	0.616546432399096	0.39253582898626	0.35633048010872	1
Aipl1	0.175276515205678	0.240996855889495	0.221874747721594	0.228222411936197	0.592237319990596	0.565623251452608	0.406717702552087	0.372009799315817	1
Sigirr	0.618265875423828	0.615446961990453	0.402826984053525	0.541193862810253	1.29154500847487	1.41673475525686	0.783629934296052	0.732308579561014	1
Car9	0.456319931058255	0.444527036450149	0.304018480276507	0.390895266103828	0.993671991502079	1.09611599627203	0.743060061896377	0.575088332480429	1
Gm10814	0.154566468855957	0.14861645388974	0.0790540690206051	0.0653430090040789	0.523229619496879	0.583002736832436	0.326055811822483	0.259996535003849	1
Gm16174	0.757068102431292	0.509547408945842	0.72601428125733	0.640101416562345	2.56278388256059	2.85555320602753	1.67307340162596	1.04873638921804	1
Dcxr	13.2048944643078	10.8967298797195	10.4259204704615	11.9213293542634	40.8253264648463	39.7584197605192	26.7501622282696	23.3223362400455	1
Sytl1	0.153829853436469	0.139456297557854	0.131363028808912	0.132850278115759	0.500071941076821	0.526806850399784	0.327813176064123	0.251146958974773	1
Ckmt1	0.011084694681577	0.0234475799446232	0.0155906912962311	0.0412373027977665	0.183447136892691	0.255504894235903	0.0979859422280936	0.120647901918971	1
Oas3	0.0234834329539253	0.00827912852479553	0.0440394573211406	0.0218407782819122	0.383243360819249	0.454691001372837	0.164340264684719	0.221518354588585	1
Ldb3	0	0.00958643071937422	0.00637417943904879	0.0126447552559245	0.0875017301607727	0.116997386066233	0.0600916245212093	0.0591915799881576	1
H2-T22	0.397100907538254	0.411424671646957	0.444540203145964	0.414547226719199	0.737657379983266	0.948951463780053	0.644744055715259	0.643907818185468	1
Krt14	0.283283937800849	0.299616857722421	0.110677945038091	0.248831233264338	2.64798324561373	3.91785798233129	1.79116964700911	1.81573033550135	1
Ak1	4.32136373301682	3.38556649875316	3.34666544582052	3.55267394778197	12.4197885753127	14.7568117858731	9.7503759188051	10.1385554749191	1
Gm36738	7.79462225811931	8.02121475953324	6.76556861691475	6.40036431646958	15.3983850540992	19.6177954773485	12.7252403348403	14.2161198866228	1
Gm43661	1.81227497326744	1.74638394556984	2.01085876910691	1.87278580391603	3.38803096491189	5.19846464289922	2.71451012006562	2.93685442994372	1
Sh2d3c	0.34366154502944	0.430578758333368	0.338353454830953	0.432719811051204	0.787494072837268	1.01394966505382	0.613418587309831	0.552439664938204	1
Btn1a1	0.0806042182817663	0.234441644195038	0.20784560341312	0.306111136281745	0.639192354621002	0.916587054818127	0.475014152563868	0.467899452394856	1
Ltc4s	0.30013942522424	0.404019839045816	0.518090664613219	0.482159232712346	1.09127527587447	1.45912948831334	0.904485620567018	0.742448627193669	1
Zfp174	0.15952035432548	0.223302711495683	0.29365597145243	0.170179922144556	0.420587636219974	0.445563793449686	0.238476215509174	0.362569757274417	1
Mro	0.168589425407547	0.264162308922499	0.223948616479918	0.203254952178564	0.611407654622268	0.788719563021942	0.255280911099326	0.475730115623621	1
Abca4	0.0529321371053048	0.0535498881184142	0.0744493766373346	0.0706337164541346	0.18408802690679	0.193093860113679	0.0940899781301874	0.140273508057113	1
Ankrd13d	1.16967861147256	0.975419325696327	1.28923609196932	1.11924074520377	2.06295999796724	2.42652374873169	1.42916081591219	1.8484435626688	1
Gm14379	0.014732373762096	0	0.0621635231236308	0.0274037028176851	0.223496831315484	0.298834606012395	0.0651152587330462	0.160349927151093	1
Ccdc103	0.219582523216002	0.123862771516994	0.36031819884623	0.299526821591396	0.504722281397881	0.769337403444031	0.339684599724058	0.477995497126591	1
Foxn1	0.206601602428498	0.127466122212961	0.248209238408698	0.368287348944334	0.557989797841616	0.698458481756412	0.313896472053656	0.459107685012379	1
Gm26579	0	0	0.296732634343954	0.168183509449714	0.457219007854551	0.639129628248137	0.166512058688264	0.524857800766452	1
9330104G04Rik	0.126119192821499	0.0833691731364382	0.166300707159799	0.219932281588088	0.467450482156192	0.457864770470739	0.209036676753266	0.437549724292802	1
Gm8126	2.08603397055202	2.47172584232573	2.61414529979255	2.9904057675115	4.54250053258093	5.00358536826381	3.01556736489725	4.6945986324933	1
Gm34590	1.1216512672385	1.36883169406449	1.01128808407986	1.12343787081483	2.26086201143425	3.20858902858838	1.74785734785248	2.81729154751327	1
Inca1	0.502312961605234	0.573776073939016	0.621725519577809	0.411115245321523	0.99756874440993	1.63024368944452	0.888064313004073	1.39962080204387	1
2900093K20Rik	2.04943688334936	2.78691235913236	3.56886596952457	1.99684547727597	5.31640803072435	5.89375437726129	5.17614628150945	5.68283535472724	1
Gm10432	0.00957515069223613	0.0202544244823601	0.0606037877277273	0.031168807513522	0.105643203249503	0.1147689608329	0.0740617054252142	0.0990068541374855	1
Syt8	0.175295023813408	0.200851920285938	0.195188211201812	0.203791528081887	0.644680117823524	0.565682979356668	0.451956278407933	0.747278071273408	1
Gm14963	0.097344246023044	0.068637794615066	0.0912768541252374	0.0905350635309837	0.402751806407098	0.378954311313322	0.262930221834885	0.412032865975032	1
Rhbdl2	0.225304543364954	0.1811039138915	0.234500247978752	0.259835304664493	0.54687563415046	0.540105720401733	0.368452676573652	0.578732658898872	1
Sprr2g	1.44499466890531	0.98890438549858	0.777091783686801	1.18580999750259	5.45100063909712	4.31037934017878	2.06628420108643	4.20944421663094	1
Mapk4	0.204943688334936	0.10837992507737	0.162143189480804	0.162016780769891	0.388636156676369	0.377920128007594	0.243440629802241	0.379209761053762	1
Vil1	0.560983568182364	0.313145038381811	0.460265657551817	0.34058226315204	1.14976048399993	1.02728077600487	0.817883223779413	1.1787683943502	1
Gpx2	0	0	0	0	1.03031017666361	0.807566753982708	0.521861815218525	0.616854524224818	1
Grhl2	0.0128491340648862	0.0271799185147008	0.00903619307451361	0.0179255151137626	0.589211841982981	0.4827663077213	0.34784838843216	0.321660501723641	1
Robo3	0.0646434530962997	0.059824199297964	0.0681910609965997	0.052606465718646	0.529339285192696	0.469364878607562	0.26339445451734	0.299026388681413	1
Fbxo2	5.99317082386285	4.99826673105261	4.65280456771002	4.19544732812059	18.8118772055797	17.1912579968672	12.6036700472148	11.7134874812163	1
Sncg	0.779363321837079	0.480840512667203	0.502415516701082	0.483231491940024	3.40367645539867	3.20367150767001	2.15293056163135	2.12068424781515	1
Lrp1	1.97390026401046	1.70617175048423	1.74726972600751	1.43206117675481	4.18032091682636	4.28351784757719	2.82818057827487	3.28043531611572	1
Neurl1a	0.136741670141102	0.124538711270948	0.0908215558871058	0.0565229586947969	0.387646668184007	0.38873785819562	0.256022577222004	0.326604007303548	1
Sstr3	0.0448314318232671	0.067737453173356	0.0540477298269345	0.0476519943440857	0.317975037280665	0.26572509000534	0.162765537367778	0.243976868325031	1
Trim12c	0.177544799520105	0.0782421919007749	0.176883479433604	0.185766330892184	0.87740705474237	0.763924109020698	0.539499070149974	0.660247256191435	1
Cpeb3	0.343323524294564	0.331542581704174	0.404155131050074	0.360957108492562	0.936683951201744	0.863624463011689	0.630895189937993	0.735174353079918	1
Cul7	0.668348748800772	0.54892018733518	0.677456564956232	0.680632534598924	2.17819337278901	1.93473684965831	1.21296282168672	1.5849324378408	1
Pls1	1.1237657769111	0.737206379832185	0.67024742592579	0.793791576734383	2.24626067467164	2.27553578361385	1.42248	1.82695039878616	1
Serpinb8	1.79448608023822	1.2205455587441	1.50544625561739	1.6689626548792	3.76397562378531	3.73999058900529	2.65867842078079	3.01451	1
Camk1d	0.521534362398045	0.382182609098736	0.434885193814139	0.495447287363713	0.981282867170169	1.12315093920124	0.761511860159629	1.01771143073418	1
Sbsn	0.213706797767188	0.10494166538526	0.118084971097744	0.16326559165615	0.494725299382883	0.591119207118085	0.354209044677776	0.490126693191596	1
Gm3336	0.432678681714938	0.0762708421482792	0.338091793878305	0.44712557681679	1.12714001051704	1.3297797727461	0.743705639708624	0.968034321287648	1
Il33	5.30147992122128	4.07607660010315	5.24521419609419	5.17138067517936	10.9208890142964	11.5173319676327	8.66513521541412	10.0796430922142	1
Tle6	1.29914919014131	0.947622401907053	1.33579104287294	1.28327067670148	2.37245623670548	2.48652597175981	1.93052614156646	2.19416650640201	1
Card14	0.360487269383926	0.463880200494019	0.261964240985272	0.201162816514446	0.977747345905368	1.19100235780895	0.531102957223283	0.621238447405569	1
Mpv17l	0.382634226625332	0.28795623710716	0.243214784221205	0.19162184959643	0.690073485162295	0.719153860610196	0.430929665075467	0.432484223729963	1
Foxj1	4.75714695549849	4.9198618676944	2.26246310903447	1.8737425454247	10.5320896831659	10.4450322836106	4.45228994987156	3.38678852996481	1
Trav13-2	1.41884091924186	0.825354814050738	0.848133606514973	0.857735898193542	4.10921586639629	3.7283274166903	1.72455258321445	1.38986383010655	1
Nod2	0.160022844003046	0.198429938613932	0.194028547444121	0.133433187194049	0.50226611393356	0.361225012659831	0.201209266290477	0.276272626779589	1
Afap1l2	0.287643432174055	0.180474060260994	0.171428922799088	0.145097173967542	0.551343500765065	0.49445937452976	0.263966358552087	0.38736586630576	1
Trim30a	0.0673008949774174	0.0284724687627242	0.0567954738147305	0.00625932302257511	0.250605478177902	0.254413513563857	0.0892384742646515	0.146503120014474	1
Esam	0.472864491920334	0.530747871672923	0.556501215378831	0.403886802428072	1.58377521184789	0.916459605850296	0.917041786489086	0.745753002667332	1
Hba-a1	0.204438900925244	0.2162259588982	0	0.411966749132366	2.44355201062974	0.942473225634702	0.752995418107518	1.18674744114188	1
Mctp2	0.0179207500122849	0.00473849563126707	0.00630141129874389	0.0125004017225194	0.132843590994108	0.0970732415273332	0.0841579528099439	0.0658303247196446	1
Slc16a5	0	0	0	0	0.330095740242702	0.268957755333872	0.198355970641786	0.146538765542458	1
Spi1	0.0821295671249463	0.0651486006030942	0.0866368062531938	0.114576965992458	0.948615695635083	0.766708089009841	0.589879008055136	0.413435066345856	1
Irf7	0.0659445395463312	0.077496238800026	0.051528555979069	0.0817756682599775	0.414310694761884	0.304007518226448	0.234792586144012	0.175450677705894	1
Pbld2	0.11156208840813	0.0943954186157736	0.117684573010261	0.124510049737772	0.769294445033867	0.493734360784115	0.419126965788555	0.37642145398719	1
Krt6a	0.0686535928665417	0.024203953491224	0.024140425232874	0	0.37872957293975	0.221547469582616	0.151720168611242	0.149447723667371	1
Ccl7	0.518116066015286	0.657586062267187	0.461531176050228	0.321249400072488	2.28656206583849	1.71974889711321	1.29767150456382	1.35342545253821	1
Patl2	0	0	0	0	0.235149986485291	0.146727412065397	0.0753614148935872	0.0989768819029588	1
5830454E08Rik	1.30155769809485	0.707965639618302	0.732259565397178	1.31427274723204	2.97460518746429	2.05722650326714	2.38327098193492	1.61901700639652	1
Asap3	0.0261939862013882	0.0138521087672851	0.009210500704235	0.0548138917188773	0.171593629585779	0.108679989474373	0.0795947346098976	0.0427650409263553	1
Cdkl3	0.521344625083367	0.584159708112912	0.450128854379544	0.686508769263115	1.30274847363496	1.30403596408591	0.97532574435695	1.06746382473979	1
Slc38a1	0.0802604952576477	0.0967722816744441	0.0869228980507441	0.0970402066301582	0.232448681233255	0.229402955400293	0.175596993707435	0.211404019180552	1
Tmem205	3.80440079620587	3.8768114567073	3.42698931185383	4.13462495537096	8.9165653559584	9.71513098476069	7.22666193619201	8.10709164709375	1
Hoxb4	0.280339963388786	0.501774555697253	0.356386433621096	0.461292104250619	0.951694577675569	0.914607948139969	0.869730249488332	0.856703542979419	1
Nat8f1	0.45255223372101	0.913775725187637	0.853512105222372	0.841792851758718	2.49651776482069	2.08628769550661	1.65927718973016	1.88070793367577	1
Fat2	1.61304281681293	2.02630473909108	0.938841210016878	0.77578811276591	3.64025386842788	3.63118603170292	2.91869690140103	3.37452713155917	1
Gm2a	16.3912740312949	15.5920554679396	14.8604409956916	15.7497519663452	33.2013091991723	34.6082623644851	26.2381043615302	26.1004999449901	1
Vwa5a	4.35426899374194	4.22303406777283	3.33619789746173	3.39837799223038	9.61129690151478	9.70083708864564	7.36988693706269	7.38243994674203	1
Pdcd4	5.32167175403682	6.01119661003287	4.61758977889829	4.35023948366103	12.219978466212	12.9785728171029	10.1515311477343	10.4221314851956	1
Gna15	0.168466591582113	0.233004148058607	0.118474648988316	0.144629940679005	0.714885329717655	0.669104488931478	0.515493256724097	0.50777226580005	1
Tcta	5.61476573781593	6.16138105078039	4.6896256544067	5.68401699673414	12.5390809042996	12.6715302985789	10.3956793985192	10.6004213592911	1
Dyrk4	1.06669485976738	1.44550092844154	0.78141296135327	1.13675841929265	3.69310766191038	3.18613987437728	2.50466234977257	2.62436804868177	1
Tg	0.112127245897533	0.131768905869142	0.0525692205003619	0.0869033331503082	0.313572140783365	0.301532017027336	0.247794236880772	0.200012300216091	1
Itga2b	0.13189445288882	0.075114799558573	0.0856201660624706	0.0990784040817623	0.335815220890472	0.280633758421481	0.369953524451944	0.226377405404837	1
Psd4	0.0375596781608231	0.039725205865793	0.0660348981425299	0.0480320458856048	0.178061704229797	0.123370752800714	0.153039642332831	0.114976856809255	1
Gm50433	0.458981385620708	0.563115337329664	0.503536912256245	0.51225103409037	1.3672715604371	1.08335431519098	1.13603874094841	0.939180270067574	1
Pkp3	0.283101140274614	0.242775827745214	0.247519470667598	0.227717495095631	1.50897445789165	0.924158941346004	1.08218102566956	0.799479194309076	1
2810029C07Rik	0.637171395411839	0.584053536880605	0.487923210924834	0.513588025018651	1.23024118825068	1.27939695331128	1.29858953937498	0.970913064531954	1
Dyrk1b	4.75324869735627	3.85462553568307	3.86977734597599	3.87652068274484	9.78348426393795	9.38034217541669	9.32462585810234	7.56474432205796	1
Cyth4	0.373685724095877	0.406855253700136	0.29113634128174	0.347546590104905	0.990303611869869	0.912022554679344	0.88249627205853	0.741677864847641	1
Map1a	0.00909662927016811	0.014431652032331	0.0095958487938664	0.00846032449311401	0.269727304351181	0.228550661007387	0.236210070168135	0.131187486840842	1
Pfn2	0.179709164721823	0.123958965423142	0.126381023147986	0.196206178349836	1.32541981086208	1.26071209039529	1.15690377652418	0.756882449135497	1
Sema3b	0.735557784488689	0.673829553024467	0.574306628849738	0.587145988505942	1.45375231614187	1.44716431684717	1.19675357198156	1.04014301708832	1
Tafa5	0.152227774003941	0.120753424088954	0.0936728192323762	0.0707897577601273	0.577341195612762	0.561421923312519	0.462569124796172	0.279597778752521	1
Ces2g	0.332875800443285	0.245628817326999	0.234095931091479	0.25919271685759	0.875454495478944	0.885056371411181	0.744188700570614	0.623507276889806	1
Ephx1	29.4125722558838	21.1891090443571	17.1622329788912	19.5827703526033	80.1101417001258	82.2586764777145	66.4893409582952	60.5826200611999	1
Fam83b	3.47358153894827	3.29666083007962	2.7989450805967	2.20901820648453	7.65304188721911	7.40495471235297	6.66759098298267	5.93113670216475	1
Irf6	0.943251223649332	0.927262394777099	0.916571205496239	0.822669315285361	1.98638812368287	1.9017631565356	1.72557277918955	1.54636851376263	1
Zfp750	0.0684836582307334	0	0.0481613434101397	0.0477699448251354	0.283344092626335	0.307820153768562	0.255394052391541	0.223616705338925	1
Mpc1-ps	26.3259483288422	22.5233189751697	28.4782401888102	27.5255247329382	52.0322788277452	56.5849500753189	47.4323222887412	48.2731997961754	1
Tmc8	0.280657505131448	0.10532996645281	0.26104204589187	0.235765102906602	0.824071431695965	0.968296663056107	0.720273627687139	0.709485463012505	1
Cbr1	2.19909231747021	2.01652859815059	2.15598383506973	2.43819992986888	4.46708862084192	4.12508550059973	3.87830968204915	3.61977717694808	1
Eva1c	0.407087305258043	0.33829571989468	0.35274451100921	0.452981911552554	0.761937031003591	0.770784286300302	0.706858126593415	0.601324866064665	1
Mettl7a1	27.8060014601018	27.3342941674901	24.2558713512324	27.7251973566375	64.3596179504033	65.5877105393064	60.9429514811289	54.1002487395231	1
Aldh2	14.5515616087365	14.2145578676386	13.2169157808543	14.4724108144283	29.7975983043582	30.2223670062101	27.798340370317	26.6887657505081	1
Mapre3	3.39143588328757	3.56159181368737	3.03192295334443	3.53360409056316	7.75495060566549	8.06808668769031	7.28274354308648	6.80801565812044	1
Bhlhe41	0.823434462060009	0.875264662790008	0.828088431991247	0.827102473258059	1.81700021303237	1.76137773946397	1.70145589683211	1.54601668601882	1
Gstt1	0	0	0	0.0336807289866574	0.849043293262509	0.851433272687266	0.800304030763487	0.650361674428129	1
Lamc3	0.513284512485543	0.54768249776415	0.597355634862787	0.587220275072578	1.58491579902167	1.60403548010447	1.4756287159249	1.28048801947374	1
Ppfia3	0.830127017125745	0.918739053447357	0.938496850621894	0.775317674781857	2.47810397455346	2.53513644547441	2.38798402616495	2.08535293410298	1
Slc35a2	5.47614389046362	6.40447664683251	6.11817101521561	6.58945764038304	12.2402570916837	11.9915119492196	11.7011	10.8699754190084	1
Ecm1	6.58486265574366	6.43057088182188	7.37844771806338	7.12454966607409	23.7024470471173	22.241221654838	20.8095555658007	20.8084465797917	1
Cltb	13.8109648640665	13.6755071854508	13.9973405808161	14.9804244175051	30.8673548926358	28.8895793827333	27.4817959645281	26.7732465547503	1
Rfx5	1.3438594226001	1.47989761257183	1.49371131804764	1.53540499149071	4.15097119797354	3.74499803036086	3.68728034664991	3.51701034687686	1
Gpt	12.1168339094453	11.6513025881374	11.663724300088	12.7566705838101	23.8984026659362	24.7549891397562	20.8315247896059	21.3181765984721	1
Arhgap45	2.61351257757179	2.53548033745093	2.77649391902368	3.08578055379588	5.76019093885832	5.7251354809547	4.99058727464175	5.1579322055949	1
Hsd17b11	13.4227131128768	12.3682572997942	14.189143062314	14.430454176959	31.7410181165435	30.8459218722033	26.5453370963533	27.605008558252	1
Adamtsl4	2.08263405058798	2.41879828025221	2.32670455796179	2.32311985766093	7.40780339353241	7.69906482790125	6.03712910562457	6.72860074016168	1
Myh14	2.21780461850696	2.18473543456526	2.36493187682162	2.17942518886521	5.8444799922562	6.24324259316822	4.9768721224523	5.27911292543564	1
Cdc42bpg	6.9678837863801	8.14208851798655	8.05212809148152	7.2989823112387	21.7030084471545	21.2350029624336	18.4061266628639	18.6735653579872	1
Gm14137	0.189440937864213	0.228986604010876	0.272793889051499	0.201359584838393	1.10726227523883	1.11454	0.956920424393825	0.962225040515021	1
Naaa	2.4834482416077	2.87828653484162	2.66680010648352	2.66241591618796	5.3836139071975	5.69698596620961	4.91314838945144	5.03378972061343	1
Rab11fip5	4.64436398875283	4.93602954006028	4.52115790916754	4.29008010477926	11.1966259045073	11.2802123119706	9.58982208463298	10.282132727462	1
Neat1	10.6468399025687	11.2268787344962	6.50758502136523	7.38971830830169	27.4268969617274	27.7976256304156	23.7540454453416	24.9132974447677	1
Casp1	1.97624270894402	1.63295646042912	1.38979876697832	1.61646019079204	4.05174824290031	4.25431292059569	3.60698251620253	3.57216277763354	1
Abhd3	0.450454636314575	0.313438086663344	0.266765144647081	0.220497660203995	1.96179971587043	1.98918113649241	1.42772318907155	1.69018716271883	1
Ypel2	0.890471235059571	0.772768766386196	0.642283729736214	0.663608338812829	2.89700384698044	2.89989567999225	2.1823351424401	2.33603411098302	1
Cnksr1	1.52940323766353	1.4088617222076	1.24903455520163	1.01863785341815	3.32036700840866	3.00220073158672	2.85654880937706	2.82450334946165	1
Gm5422	1.45617883816928	1.59825410863847	1.28812861553767	1.10730552894896	3.20816919441068	3.23408808649994	3.0662691275985	2.72129909138703	1
Limk1	6.90332869203596	7.42800475055538	6.05829621684768	5.96774362007599	14.4913504842794	14.4324119256293	13.2923772575628	13.0512392424042	1
Aox1	0.799138881384268	0.855315910449483	0.720968106045829	0.672172780977908	1.70367292701816	1.76424335937262	1.60773620099545	1.6391010148303	1
Mocs1	4.3591720203717	5.11859916249648	4.11666438630362	3.69846893722682	13.7046218640194	14.1902324591919	12.4842282149388	12.3359725370979	1
Tapbp	7.58794402855298	7.18659277173727	6.57511191742443	6.48266767598316	15.6077713999286	15.8626452847289	14.1987788170213	13.7371004707563	1
Gss	6.16961924993412	6.15429403803667	5.07893324547816	5.15076569802783	15.6498550892895	16.4529428509815	15.2160323825674	14.4382923889457	1
Ube2l6	1.21980511894741	1.0702246108592	1.0527934547451	0.953994836668168	3.17337812757057	3.20787162763961	3.04797153359613	2.79110096142806	1
Mef2b	0.0394122477567184	0.208422932841095	0.0831503535798993	0.183276901323406	0.353305596978517	0.654092529243913	0.522591691883166	0.815043604074828	1
Plb1	0.00711854149019287	0.0100386208476466	0.00333742414025668	0.00441373532518118	0.0327247036652486	0.059070277297928	0.0340849898522425	0.0723142415893058	1
Gm43128	0.290157782065809	0.451304438169183	0.1320351697191	0.0634967969051358	0.682636107178726	0.834058764927309	0.867547342910302	1.30040724387925	1
Gm26788	0.0694288530118351	0.159102273952977	0.0732390818231986	0.0699533668539275	0.191503159215457	0.288063334710933	0.268508529267449	0.365243736198361	1
Gm34653	0.0333744245177519	0.105895946094897	0.0821473336332178	0.0155199499070002	0.230138748333413	0.353872737473938	0.3318993073299	0.472229568331336	1
C030015A19Rik	0.759199472663716	0.619435244072148	0.999173241332118	0.726267949862035	1.51072420691559	1.69997391959512	1.79762528274198	2.41995760305367	1
Chd5	0.153018062197273	0.14657245424217	0.19085622220009	0.196018117191261	0.374283462436179	0.45785794491998	0.446626939008988	0.622197206632275	1
Gm17276	0.00876382576028391	0.0185382196838073	0.0493054994936875	0.00815080042629277	0.120864759181754	0.185848	0.135572567517362	0.238467820074241	1
Unc13c	0.490690549833304	0.632093014605396	0.70785567031183	0.517801002661177	0.980386881656622	1.05274987909346	1.09829809187724	1.41735772579078	1
Ptprt	0.151379784064699	0.106738	0.121887038004759	0.106103243294102	0.211798454774212	0.24475954686401	0.235147613638175	0.319977637518252	1
Lyrm1	0.318016068105934	0.278925627196595	0.26455659175169	0.245273511678557	0.374402903442331	0.554245772256722	0.565664850675891	0.692269340666097	1
Trpv3	0.0806076717615556	0.0501500938661351	0.0666912861617701	0.0705592512652785	0.202719303973278	0.28416873378463	0.330079122611038	0.41803102345107	1
Gng3	0.690421981091825	0.819280991759544	0.746075783612219	1.01800669596921	1.18442314556158	1.47499258724814	1.20946738185377	1.90616341885175	1
Bfsp1	0	0	0.00814108064338763	0.107665593915507	0.223513833737037	0.245489957628364	0.166289113672447	0.390596320455327	1
Cldn4	0	0.0322275107608919	0	0.113357167162142	0.252138796081585	0.224754261149891	0.134676713546983	0.431143515580041	1
Atp13a4	0	0	0	0	0.024498879276841	0.0163785609248877	0.0392572892136953	0.0580039479659233	1
Selp	0.0125390427941157	0.0132619894724178	0.0176362408680684	0	0.138343999904572	0.127172306841441	0.22861166126908	0.341193250838151	1
Spink10	0.00668860097309713	0.0141484732362576	0.00470377921858973	0.0124414731999547	0.0553467972542195	0.0493356386133448	0.0702116119337772	0.101919987541558	1
Sstr5	0	0	0	0	0.0837694939048953	0.0560035315927829	0.0894888078307068	0.143241241180636	1
Gm20658	0	0	0	0	0.22056071950104	0.0829430916779673	0.176714531648354	0.413410845419457	1
Myom2	0.00937560078794182	0.0132215428762633	0.0241758737280764	0.0232527522383881	0.0818912329153865	0.046103438184593	0.0863312266326816	0.129258016505259	1
Dynlt1a	0.0324201991155569	0.0617209322563881	0.164157154571613	0.0422133908180557	0.0268270479074384	0.0358700848003458	0.0859759474342588	0.402269001683053	1
Zfp969	0.645257858324157	1.3482758597509	2.15821992824278	0.848953619372448	1.7580872368419	2.30718303403954	1.96506961273815	3.76849692273865	1
Gm26608	0	0.0202789880602147	0.0674192056053237	0	0.0528856610861813	0	0.105930748354696	0.166950610223009	1
Dynap	0.383955726309124	0.477756404422691	0.968888283264884	0.588161758761286	0.841011527174984	0.749670131476289	1.54729801343693	1.79453166635526	1
Gm19619	0	0.0182833987946828	0.054706230752661	0.0321550477298422	0.0476813551686096	0.0159385246113793	0.133709027070388	0.159929140088278	1
Sdr42e1	0.0374263076431739	0	0.0855405395975833	0.017404177846335	0.0774237493547781	0.120775962450854	0.165419622456085	0.274964606226693	1
Lhpp	0.0229034751036559	0	0.0161069393523977	0	0.0631738484663573	0.105586128478943	0.113884323582983	0.249285731117344	1
Prl2c3	0.162749399560096	0.0430332055454262	0.443509312403375	0.189206448130928	0.897811869968937	1.18169510614139	1.57353895460409	2.72351993178967	1
Gm44706	0.509215912734042	0.251335040976968	0.572972252398423	0.726181312581036	0.421365693574379	0.626002666024849	1.01280193537357	1.62577118777289	1
Plin5	0	0	0	0.0246593933357032	0.0182831837439769	0.0244461989846791	0.087891559104452	0.259725392305488	1
Exph5	0.215678926691486	0.247587185056488	0.397689351516754	0.320458416189811	0.692840370232232	0.635375745205276	0.659735371457601	0.569695745553386	1
Itgb2	0.281025339345251	0.316404040773055	0.48451700133189	0.40469845786327	0.912667538197453	0.885982475718983	0.921555860326081	0.779483482699555	1
Gm9791	5.94199150071759	4.12425620932004	7.0515964284269	6.85037395201554	11.1824778211455	11.4136951411689	11.9003598024133	9.49895749658949	1
Trim5	0.179950555611163	0.11895357630443	0.226736817810555	0.264991578303696	0.713504961702956	0.615272403524559	0.720794150633977	0.497814822617205	1
Rabggta	3.37765473609328	3.4170740709107	4.39955405852372	5.01256488275525	7.05823570014725	6.45864295197692	6.80721447058482	6.89706400830032	1
Rab11fip4os1	0	0	0.0800707108547178	0.141191094352846	0.523415699227433	0.373254447414908	0.433342493475136	0.413082528381004	1
Tnip2	1.93723307632799	2.2124036102386	2.68125050761552	2.62591772184392	4.6328430012736	3.90482277513992	4.29255064008837	4.06002432307971	1
Eps8l2	7.46098698001927	8.11972643075462	10.6857096195681	10.5904940080099	16.9531492816852	17.8904099280962	16.9261102481062	17.6862778752694	1
Tpp1	8.02590280634663	7.24764514464912	10.4068045549027	11.2166741295527	16.3593353804661	17.3340853446086	16.7125612416521	16.6313553334077	1
Trim7	0.593627203081513	0.550815967781656	0.814450982043894	0.816299926805227	1.42140743267756	1.51103381443078	1.43662843084559	1.37547183923712	1
Atp6v0a4	0.795583732818405	0.853222213307666	1.24419547769706	1.28841487221109	2.55505378840446	2.51351462574928	2.13933675112759	2.22234745406473	1
Psrc1	7.66528384848442	7.38523490650578	8.73375325027396	9.52331622994316	15.5282220940748	16.0989593174222	14.813237449322	13.6872390760146	1
Tprn	8.45497562789693	8.48335361707242	9.64895760593814	11.0142416667759	19.0134323110662	19.5237250304605	17.5067325594483	17.5731816581741	1
Crybg2	0.0141865903987777	0	0.0149651450360439	0.00659712266268588	0.0440216690505215	0.0588607813779293	0.0627029641844178	0.061763807345674	1
Ctns	3.86739799957314	3.33961	5.03786683683205	4.51506510845023	6.40263507682802	7.29705702780809	7.7443280462008	7.53952968292832	1
P2ry2	0.380453141828796	0.290613855631449	0.535109685681491	0.484892715556319	0.903641817176528	1.23423112851984	1.16774690508652	1.19626680564302	1
Ush1g	0.334753755900984	0.265540651278492	0.44140614196226	0.295770999377084	0.66942113111719	0.879641677259055	0.943225839524154	0.692269340666097	1
Dhrs11	3.1067570970299	2.55568382278514	3.82346385675257	3.00180810284827	5.97467755639029	6.73148125697868	6.36988089064578	5.80482741270327	1
Gm49494	0.468593632017655	0.387869245858628	0.659079827639202	0.549506797811768	1.23630942330038	1.59669862624711	1.41827075142519	1.19745263713156	1
Fam110b	0.00677790248045475	0.00716868686205042	0.0333660654492589	0.0126075830209732	0.0934762480981868	0.118736541932812	0.0936171422561404	0.0663947689541345	1
A930001C03Rik	0.323778533666178	0.475006013646003	0.572918178006916	0.281702616620756	1.94458120194291	2.07042878735757	1.74266278227631	1.53467410459104	1
Pold4	5.2292332848347	5.02793466853777	5.86724324822289	5.76982137702357	13.4729629198303	14.6833657982332	13.6311577775865	11.0727410519943	1
9330159M07Rik	0.207557373782568	0.186595594938157	0.255439383278085	0.226820633243229	0.450842325926825	0.655441932436276	0.510291381055833	0.519591504378417	1
Zc2hc1c	0.674960268901002	0.492763648991668	0.609087110743951	0.649968264822827	1.26036737574979	1.70724928293586	1.29361751708385	1.37176039363207	1
Ddit4l	0.322596546453139	0.260914634445519	0.326955402656765	0.247084415117481	0.87672129620595	1.30347451558175	0.933084239982752	0.960416878485835	1
Gpr37l1	0.0243873053549725	0	0.0171504475431436	0.0226814252497191	0.201799935515275	0.348522638984526	0.242524923557943	0.21234881494209	1
Btg2	7.49430428670642	6.3688516672334	6.61104422585967	5.59107468454267	19.2245644121858	22.4778432679982	18.5903944989339	18.2460796653798	1
Entpd5	3.34904253739578	3.20778735027803	3.21547745855622	2.8463367113427	6.73544738680952	7.27820097493016	6.38870290390106	5.98384825016894	1
Serpinb5	0.211278311428924	0.266023452462635	0.212260175320325	0.374284755575364	2.37267191454518	2.6066181919942	2.44572911801322	1.90537695981879	1
Sod1	28.3294641224192	29.5131912853004	29.4161236251018	30.4766311836728	64.8284622606978	69.062285558748	65.7867249848454	60.5611866727199	1
Col5a1	0.168092615038117	0.184621954390472	0.161404366675598	0.234501928002441	0.659800988679123	0.715306235976519	0.646508018402255	0.619232862733922	1
Ssu2	0.130557913921587	0.0920568769827442	0.107117797218934	0.16190060209709	0.555174662023655	0.662066130662144	0.57705	0.509197719904024	1
S100a7a	0.562590516997862	0.637528971043351	0.876067777586913	1.06516222651486	3.54691109123531	4.37201716714668	3.06382187986405	2.95232512931129	1
Emc9	1.63871809212234	1.85191174209282	2.00491862692693	2.07735631327199	3.42097281488164	3.64275141641397	3.32381036322283	3.15186158632682	1
Peli3	0.0468938947885022	0.0743963892480249	0.115423965393114	0.0926790906946412	0.282943889105677	0.324274686108211	0.278512584943242	0.255200985754027	1
Nectin4	0.0295434040845876	0.0703051836460246	0.0675235919888024	0.0686921434751902	0.295395923581611	0.415399393238459	0.334606559792251	0.305478168745611	1
Snx20	0.734760839448981	1.00889776504699	0.912574807700625	0.983086027126626	1.80147994409049	2.0601019557488	1.78520373577607	1.74443487917033	1
Slc6a9	3.09986796438914	3.47781292355839	2.75905197739364	3.58877634120659	6.04158755914713	6.24218783695095	7.14190009417884	7.05250232407044	1
Soat2	1.50026559016085	1.95700940175856	1.28366411193117	2.04647335854582	3.62086350631395	3.4696756442812	4.24106890663159	3.79653269452963	1
Gprin2	0	0.0111306883875579	0	0.00978778126504613	0.0580555412303991	0.0582189622834065	0.0755859607602031	0.0544085783625455	1
Trim29	0.0159328522460215	0.0252772068277194	0.011204827375581	0.0740917850440722	0.318615931395541	0.308495123208042	0.387316733345024	0.277465857243653	1
9530053A07Rik	0.843361534324334	0.980937614543887	0.852679037479055	1.03858251963991	2.00402404649404	2.18198375013419	2.12708012459142	1.77229251661958	1
Psmb5	46.6252590174668	59.0134117070336	57.2028186604357	61.9115488696095	105.472921153609	114.779051113319	116.029306877935	101.328133331368	1
Bbc3	7.58117965747452	9.71286192960325	6.18342671748827	6.0332270805139	20.264171867378	19.7687456790413	20.8992389321751	18.9274064434237	1
Mr1	0.416329345137848	0.469688623642438	0.289531727747029	0.318370455440506	0.995233689666286	0.865816845682003	0.991622322551756	0.866002208136388	1
Gsta3	0.203811402764024	0.154935390131323	0.0537491235847968	0.148089761428443	0.790545672797234	0.604854901006629	0.781180743840547	0.672428748374907	1
Gm12059	0.481172137829849	0.508914430798084	0.419849031699086	0.414365168209441	1.06913345868282	0.994094249759106	1.16181979036055	0.901956720664958	1
Tmem117	0.950536370436879	0.867704308134769	0.819668638847744	0.878784631891543	1.98197937347948	1.8467078647733	2.11938182772618	1.66272053294955	1
Acox2	2.57770788123133	2.27589062220261	2.20686382658183	2.42519439753886	7.00695734326284	6.47557	5.92773935570311	6.1398476426752	1
Mvp	15.823415464769	14.5411272232427	14.7121506291196	15.8231861643938	31.7282971511836	31.4697663168458	28.8279858016767	28.9687080939191	1
Tspan12	6.94400715066588	5.24092715316752	5.6003307608048	6.21735474377681	15.3042893207632	13.9913770133406	13.7484546085838	13.7608132862004	1
Gsta4	64.7102411189301	49.6030775579222	46.2453893031031	54.0658172794981	200.881860045084	189.830981834336	185.69961411455	172.405	1
Ugt2b34	9.04708512860737	6.56915	6.80459915780293	6.3793112836426	26.3524024403104	24.6932065086966	24.424677677283	24.058848033133	1
Slc27a1	0.711244162601961	0.631891182713302	0.783622612400799	0.94813993887718	2.09912569598136	1.8492826829369	1.93855992644578	1.95081144277166	1
Atp1a3	0.213612001436715	0.162078739919329	0.209006326823191	0.250496888697006	0.768519727566563	0.710741026237847	0.656791975297272	0.662117629705564	1
Trpm1	0.0243914399177955	0.0138910930690512	0.0277092660715872	0.027920333048481	0.0931542222333157	0.0882266404900409	0.0850017749207767	0.0837286293963097	1
Gm8566	3.21298814615415	3.96460758186249	3.84959314380231	4.53769959044326	11.3240142308985	9.43581222831864	10.1247925853235	8.93697387530877	1
Hfe	2.02935561489548	1.91697751018707	1.86292175148157	2.02427592994725	4.66814416433317	4.13495615981433	4.44195622987423	4.00448355305521	1
Aloxe3	0	0.00457442234967794	0.018249663346284	0.00804504516048343	0.131226215166634	0.111656876963319	0.133813536236459	0.10356444568039	1
Sord	6.14046841707607	5.00151235880004	7.7597097822956	7.12227129749995	19.0298325882765	18.6983695987431	18.2233855413187	16.6188791590263	1
Fas	4.45469258543735	4.05872832903709	4.76521691684612	4.81696493747877	9.28943561871352	8.77124758783872	8.68815023736509	7.91543852807205	1
Gm4610	2.84316906855814	1.97239487958484	3.35394531169132	3.29825516653428	10.1189846118046	9.58372037323125	9.93155194331334	7.98595791884425	1
Srr	2.24494237551097	1.6428114959096	1.9926544601983	1.52360981915958	4.51022487090207	4.28516671461242	4.70641951986096	4.61611572521133	1
Trp53inp1	22.2193774843436	19.8940349268659	19.4060982424778	16.2300852890614	40.001505230477	39.9171204240423	44.0042381851027	41.7080784476555	1
Fam161a	0.283219496504716	0.279578787619966	0.30097552915454	0.163898579272651	1.02423260416156	0.928466192557328	0.938846198054437	1.19194418550994	1
Rrad	1.92987556865808	2.17103477057331	1.6039529206725	1.46853958473213	4.62142539915843	4.04400897915545	4.28429086145308	5.04123088662616	1
Gm43951	0.0588889150780865	0.0915944026883993	0.0779554084895813	0.0966523486132701	0.339194605938559	0.284256312633732	0.294730721934108	0.343101062354669	1
Gm6467	10.2673759131345	9.08149027372442	8.3387926018699	9.84494897926578	30.0744862846738	25.3001701459271	25.2504463538721	27.5918780065487	1
Mtm1	0.87161734403803	0.745476556775449	0.867090813068496	0.782949452818217	1.67578663350499	1.47364441733855	1.66514926495518	1.66830204508424	1
Cpne9	0.108926763485104	0.0817598113994889	0.0889584173935829	0.0784315273938723	0.576667961946647	0.482719289742999	0.574625205527616	0.523949598133046	1
Gm12989	9.46217439302883	8.80679555348257	9.66204833622956	9.50432390611175	21.2447343649626	18.9838948022419	20.1998489056153	20.0208839001668	1
Rasgef1a	0.0989593964538288	0.0872208040861097	0.185582666946732	0.138055852466323	1.13731757000536	0.775552930352395	1.00234799918574	0.942456099401608	1
Nlrp4f	0	0	0	0	0.295790732354107	0.191157274050353	0.236989255621436	0.264564949572392	1
Xdh	0.0663414446163225	0.0956814597413291	0.0657408899039335	0.0897467533804687	0.765219490262353	0.542166069198905	0.646418867703766	0.653147634602296	1
Gstp-ps	46.1707924171993	40.1143129981294	38.9452009472434	47.4677298968597	87.5615570172558	80.5311258508734	88.2749297349461	90.5797679451901	1
Zrsr1	0.967003890084363	0.579779519058146	0.72336365031062	0.939461402295687	1.96221461117988	1.70934821923292	1.97367944185172	2.01115647722452	1
Rragb	5.04825861168694	4.0822465136538	5.54934706956444	4.87747074083485	9.78428059798965	8.56345586780715	10.3304435177374	10.2290613005554	1
A2ml1	0.0535290815011279	0.0377435570371338	0.0552119205764635	0.0398277987036857	0.251000545357626	0.197417324704083	0.287853452881086	0.264121334927165	1
H2-M1	0	0	0	0.024344443657338	1.22737762734637	0.796421083384026	1.27261212384794	1.33902049857316	1
Fnip1	10.2717983869008	10.2803360032301	12.9632557557093	10.4063280695289	19.7350878595434	18.7514794234868	21.5405556538037	20.7483886142117	1
Hscb	10.1498078576484	10.9936763780138	13.0287875569547	11.4017269118987	24.1590757606835	21.9579946198445	25.707180370277	23.5918506852524	1
Wnt9a	1.67051576538554	1.86352265287733	2.29698792908222	2.11793003398946	4.17216870784604	3.91571343205225	4.30702521909056	4.16110228498906	1
Tnfrsf9	0.355752728648997	0.440766263999442	0.629034563158445	0.425401712917444	1.21957	1.14334028440211	1.16805578744202	1.16162388445716	1
Prrg4	7.50035621479797	9.09774991929086	11.2193865707096	7.63425600382688	21.3148764326907	22.2856454631966	23.9067123502477	23.2251442447452	1
Rnf169	3.60328022717149	3.97189728042051	4.56123223602282	3.72508862592431	7.79122080876185	7.64286573012216	7.75894757825201	8.10784220787068	1
Tmppe	1.58180604365324	1.80324010912707	2.42465406248596	1.48877815948006	4.04952803383798	4.12205932157547	4.12366172756422	4.23715761968463	1
Lgmn	80.8226269136969	77.0299936715416	86.9333188267548	89.912728613478	160.972296100759	159.723313678974	176.204623122465	174.991414804066	1
Mocos	6.07395898637307	6.03398931709821	6.61242551333807	7.52413908833963	24.8109266298625	24.0937264865121	27.4338762307374	26.7335100220856	1
Cyp3a13	5.75624144925846	5.86043546155844	7.10226663530935	7.59078859835692	35.9238644960254	35.7704085977418	42.1445625672524	41.6865112236964	1
Usp14	19.2958964559328	18.1606831196451	19.3615872323345	20.0645445999235	36.6115200504199	36.2086655897989	40.2578149758047	39.5682324071376	1
Blnk	3.2973664027048	2.76458356707121	3.03338485678659	3.56495140461012	11.9419768633199	11.8968196530783	13.9003632896595	12.7019464426724	1
Mlkl	5.20190330074627	4.90462691774358	5.64368131514599	5.59781613106771	13.5363754472412	13.4581739028323	14.6287097701398	14.1480855654065	1
Ctsd	82.7903634214788	77.2452446015066	90.4415537888331	99.5790880701597	268.657122523531	275.245530575875	297.367787487911	284.908290975315	1
Ubxn4	23.2966735481055	22.7493161472769	24.3935188604604	25.6381844134863	52.4484774950517	52.2894961401364	56.0578017149252	54.2551051258806	1
Pmm1	23.950737701487	24.7088077618818	26.3479854169574	28.3807031492301	64.3050703446872	66.7557797640769	78.6157693639105	73.5611053555985	1
Esd	110.291487035221	106.174654409351	115.153457313622	124.494020517663	206.984178456601	209.806299941756	238.869116918255	223.848869880297	1
Psmd5	11.3310048764268	10.8712709909557	11.2383395729765	12.2681146932495	19.7382014843102	20.241856814747	22.9773375298821	21.6210652021854	1
Mapk9	10.3222559181489	10.1280273145709	10.6894044904768	11.1136476195773	19.3597301589631	20.4859003351286	22.067982552533	21.3734587375981	1
Tbrg1	24.6105795438351	24.3117203377221	25.9113212823207	25.9827354753988	45.4538835655448	47.3768558319697	51.6762939123916	48.7639953824574	1
Adrm1	23.6883083873963	24.1742918367548	24.8879063916552	27.648848214823	50.7846871298786	51.6602485055568	57.8439355289585	54.0925314897275	1
Ifi30	12.522247378997	14.6462045540335	15.6292150838989	16.8661829522461	39.8684297507868	42.6720364720501	47.7116625850947	44.3878020359206	1
Sumf1	6.80106081157299	6.36815612635223	7.80573028478512	6.55204426197182	13.4810209638287	13.4253211993535	14.8054600425984	14.6898334231477	1
Gab2	5.76404123442006	5.02416860852339	5.68447524210911	5.06881865907176	9.72483966157988	10.0582633290737	11.132270588233	10.9264748900562	1
Tspyl2	4.00294267854193	3.9224309054597	4.31231886917031	3.27582114310087	10.8923363834441	11.3255425595467	12.8465824682875	12.5687390451893	1
Gsta2	0.916761698456615	0.422654083351849	0.214905161928678	0.459110973544547	12.8702895293551	12.5922537129463	16.6754258046356	14.1230003467071	1
Slc35f1	0	0	0	0	0.0772252670991294	0.0722798059030918	0.0989973332529131	0.0853252435672238	1
Lgals8	16.0017786807176	16.1071141363629	14.8514016829218	15.4266871277597	33.5529190640303	33.6854105421086	39.6900454753501	38.2872060248576	1
Procr	2.16598536194455	2.10356309529784	2.40460505522492	2.20452062460379	7.43977044390803	7.37279186212747	9.39275584465932	8.68864488573091	1
Cdsn	1.05379932351459	1.25660816790602	1.14795925039434	1.2395212569115	4.11776485918352	3.9340807948214	5.14854290619847	4.89151105255945	1
Whamm	3.9462629912226	4.27513759876979	4.22715871820231	4.34269308657184	7.97740899575674	7.87938478474271	9.26004176451793	8.96963968443027	1
Fndc3a	2.35940802902086	2.09817169917985	2.10342633176022	1.83467845480457	4.76578837050587	4.54832422763765	5.01123599954941	5.23598305666815	1
P3h1	2.8775244852019	2.74669560511992	2.76225215152945	2.53574029185142	5.50627599659186	5.42560058968781	5.72323506555355	6.30305294767942	1
H2-M9	0.153388207485607	0.121673928361288	0.107870728968518	0.178323471557909	2.00965512127489	2.24512841118857	2.26691801479049	2.69207858984602	1
Fam219a	1.56762109619244	1.61871413340583	1.45249645571418	1.50633533141401	4.46736142602696	4.69913843377864	5.18009893080807	5.43405407259703	1
Sec24d	6.7714042669146	6.45858677631022	6.06325805154145	6.46048034623563	17.9835621084648	17.7135495887955	19.4836641792713	19.8964775489324	1
Cpeb2	1.40177706990605	1.73718487892693	1.98903390575991	1.48808838018225	4.27167079253709	4.02422562100205	5.03790158649089	5.10885207765623	1
Lhfpl2	0.841693864391607	1.08843582510856	1.1468523633865	0.932654006948415	2.58007552531477	2.35240122460342	2.85553043190491	3.09188958996965	1
Col7a1	0.747694820959476	0.961480700161442	1.11027182531621	0.89550729528518	2.50003120591622	2.50210898398729	2.67765	2.87466408333174	1
Zxdc	2.95646	3.11628393731671	3.87069227711383	3.30146225897854	6.49510434765207	6.70654843105311	7.30029696450819	7.49741786230846	1
Fuca2	3.61952973993253	3.41499673028238	4.24135634097165	4.24760952018909	9.7173088815458	9.86680691289426	11.2044642681258	11.4814347724838	1
Serpinb9b	4.92085024274214	5.23076254334915	10.358583707565	10.6045951244877	81.1533783598676	79.8935669000835	93.8679009819382	98.9951354729427	1
Gm36099	0	0.0325501443502667	0.043286279727912	0.0286229999397178	0.806432797552744	0.737763987378562	0.935171728939981	1.02165555920884	1
Havcr2	0.223698182416302	0.182823908895673	0.328934364547606	0.160766375626132	2.36991317752734	2.3250212946884	2.9998606877505	3.24267507587642	1
Gm3375	54.6396350985427	57.5325845998022	59.9848322089285	70.8278650606301	123.770584863117	129.855444989142	130.198205245993	123.140887711387	1
Psmb2	51.4972082644599	53.9316150428609	55.9313201454878	62.5776754961136	101.350581650189	111.805817936865	112.510649106277	103.922334971214	1
Ifi27	2.64037880676911	2.75271711546203	3.18317917999124	3.61336595149018	6.11240357962833	6.67736177093172	7.08544563841593	6.69193695977227	1
Cdkn1a	34.8159122216837	35.8349238905549	41.4389253521387	41.6724938773344	80.1587057111023	83.4716324386714	91.7750730816527	82.3995356186538	1
Hvcn1	0.706632952903363	0.829503383906784	0.966579103163702	0.960529394833633	2.05617312908968	2.34118496363952	2.35958289171216	2.16365741724885	1
Parp10	1.90921225448861	2.17672523208022	2.75814099158925	3.09386843278232	5.71239365220002	5.99102855557302	6.13577655922614	6.12136128214958	1
Fbxw9	7.44230922611494	7.79355139626713	9.5129116902601	9.31009819144749	17.1779833914911	17.8182693519158	18.2634442340552	18.5684931248544	1
Man2b2	13.3553227513161	13.320777526091	15.3705125538435	15.7980948595851	26.0112232877551	26.6809682209443	27.3914035644833	27.3652422104973	1
Gaa	14.1663093286336	14.3529191182328	19.510066571188	20.6911	66.6530989708541	69.3660819524371	73.7540986116311	73.9778730395063	1
Chpf2	2.29241324970922	2.42458382854724	2.74726506443137	2.88726060218692	6.47330712975098	6.92977557557232	7.24899579761881	7.12964328740233	1
Plin3	28.4274109691208	28.605601619668	32.6547646897314	33.1676005006695	74.1269857115465	78.5569274008812	83.615705946338	82.1724255920055	1
Cndp2	60.1012197810653	61.8928699461018	63.985694138346	71.5580657076128	124.052920640013	125.092540746934	134.007133510815	130.773898215517	1
Lims2	7.27851481365984	7.10526038227814	7.70657041767584	9.06509115933959	18.1058727110402	18.5569898149611	19.7017067839954	19.8986713715581	1
Btbd19	3.03536222409017	3.58717176691825	3.72307153595376	3.94297856882687	6.68214345663206	7.00315292577554	7.47166151491934	7.45281518993952	1
Tbc1d2	1.99409264308932	2.27627809462037	2.69351967484056	2.54711987463557	5.74640970599012	5.78374536918535	6.36791221971183	6.30583995177066	1
Gm8615	6.50259170837661	5.41702928608123	6.40921718129202	6.28124201308701	15.3736025284155	13.7270398582795	16.7006457468688	15.7673451143818	1
Psmc2	28.4208134521005	25.4237201706538	25.985452358295	28.2945437615186	51.9605719835382	49.1735608419184	56.944264472525	53.6911221191031	1
R3hdml	2.02321008593903	1.81888064389443	1.90303341218786	2.39915159823788	4.42956084840707	4.17387563679319	4.91828524646168	4.51430482295423	1
Sirt2	11.2867597494328	11.2458970916925	12.5901690882651	13.5329771107239	22.9169377414911	21.633769393245	25.8173788723739	24.186667089163	1
Vps11	8.07619186400038	8.61291315523761	9.08264441156437	9.75631176507999	18.6382291082975	17.8928732670802	20.9978717039951	19.4093264695581	1
Atp6v1h	3.96870739785064	3.21870362347567	4.19649067459859	4.54390564577597	10.774479408123	9.95152186037645	12.1426962546547	10.9720712752597	1
Cstb	246.895967223199	224.055274962186	273.723517684708	298.15923983474	608.676991761735	610.707645662421	707.862146469746	643.474684527356	1
Hexb	16.4756015976498	14.7234071355107	20.9986489461918	20.1293424586554	38.8777034039277	36.5378969509965	41.6710666880793	39.2615871210144	1
Car13	13.9239579815029	12.9447775672009	16.1395595827695	15.4235763511618	29.1281178126612	27.3626337135729	30.8375697296251	30.0482232430314	1
St3gal4	18.1451939181114	15.5072651608308	20.3092249513212	19.8778753826995	37.582626027959	36.7240619771731	40.3612241977977	39.5815593901822	1
Pld3	12.5846919427283	11.5188882750664	14.1670116445129	16.2013521399553	31.044977306048	31.9829771806153	33.6873256593647	32.5545339549523	1
Uap1l1	33.6344761316373	32.7128470983344	42.0735887103763	46.4201358609681	101.423961043893	100.785199060183	104.353512109775	104.484461558714	1
Capg	50.3570710358919	47.9841511703756	61.1181730598104	64.2437065384819	122.482626459997	123.32165885287	127.025116508911	124.098517784247	1
Nucb1	8.58120585917266	8.0283234563827	10.4796784277681	11.1457620185379	24.6078294803469	25.1679066251136	25.8511066054003	24.7965111725414	1
Atp6v1a	29.0635852791526	28.0715482315717	34.735771300421	32.922923729636	61.9830360560206	63.9597302015764	67.779554478361	66.8291325258793	1
Trim26	5.91376531074804	5.3770203364681	6.66892955220405	6.6653123014836	13.2338358556065	13.3453733030521	14.0527934361672	13.8335432420452	1
Surf4	84.933261780792	83.925899312427	94.8604373886596	96.7403746194819	170.398180295141	171.235483297363	181.454315925744	178.268427937658	1
Grn	33.329896464315	30.6861192013102	38.6903334346595	42.1164621513686	106.562825965355	110.240574127811	119.716821104821	116.302743768477	1
Serpinb6b	24.793021925028	22.9236478134468	28.1621645814404	27.8366013644509	63.1226837933289	63.8642412604876	68.8604656071913	67.6160765623674	1
Aspa	1.16171472645349	0.756875593670983	0.931356580491012	1.10206241538136	2.08280592105239	2.32645574266012	2.17708503954821	2.23045832997448	1
Itm2c	14.3723857548093	11.7238276239856	13.5052063241578	15.2161177604065	26.9749036042353	28.2746003438199	27.1843135106347	26.1727000524212	1
Lin37	6.21918454803133	4.80682146092426	6.37825514816418	6.22909067276002	11.958427194561	12.8283190425633	13.4576773334481	12.496758357154	1
Jam2	0.700266647238725	0.551850139599907	0.730650203714986	0.774729198368361	1.84315058830678	1.87365859989869	1.92684614136277	1.98765472477603	1
Nagk	3.42588182179218	2.89747100810992	3.26644320981431	3.62648389805097	6.29149924063455	6.60653038145012	6.64912990007336	6.67190122037175	1
Cnnm2	2.10437146982969	2.01049270730905	2.76023126509222	2.67928341336245	4.94778265867341	5.76644530522909	5.30136754823844	5.29772946273436	1
Gm4950	6.38824472419628	5.51944594052556	6.70719144779129	6.31795710376707	16.937987351731	20.2832497970905	17.7961590294458	17.9213336142194	1
Gm3776	3.83038346561919	4.55344490714075	5.18709791519825	5.56448803519151	57.8903752083518	71.1291948019785	70.2727	69.7025722119987	1
Gm37800	1.69619223461125	1.61752953507431	2.09238045520957	1.96546517375003	4.2950598000524	4.84554375181596	4.73169	4.7818765612041	1
Ypel3	4.10220077462623	4.35455056114432	3.61137103843608	4.37222519533721	8.05261458048438	8.42037947549388	9.16486696008741	8.44096593789456	1
Zfp418	0.372555199292234	0.399507821820639	0.34205632641546	0.336870279821664	0.713615194944452	0.777644699533113	0.817606283607373	0.743409492071204	1
Snhg7os	0.217301579853485	0.133449819071704	0.261269492044062	0.260776052149037	1.49843822990129	1.6868527629019	1.81245443886209	1.63271732765662	1
Nsfl1c	19.5701332438006	18.6404182205794	17.7356119938266	19.6217627328117	42.5815625926344	46.0999204295021	49.2906586804025	46.4724404599864	1
Psmb6	63.1827596849891	62.7457239318118	59.1406889837034	65.3198876316621	141.112	152.621590156913	164.093791251314	144.246631534322	1
Prr13	58.3636851239358	54.8720205819054	45.7903993237978	50.9205	151.626457598035	160.847717990018	164.425178620591	165.143466061678	1
Slc48a1	37.6743266549837	39.2295144293136	35.4770005860725	38.5373162547153	127.300976757337	128.911152061216	145.201275245187	135.265428045648	1
Psmc6	40.3146733061256	37.8706971477467	37.5237720836193	37.2077887912773	78.9756181787999	78.1550817039375	84.8716247320838	81.4826543622356	1
Psmd11	28.7770413325256	27.1491457626836	27.4345362116979	27.3526777498505	54.763640605261	56.1786884943891	60.8079603679614	57.165580547865	1
Hspb8	38.3654584562999	34.0046183388904	39.9021916759221	40.8810125015937	96.8209528901373	89.3882850464731	100.557093352159	97.9390712281747	1
Psmd1	25.9041487525563	23.7766012921628	26.932061887168	27.0744660941147	52.0174772618479	50.1449030963745	54.300909392365	52.4844977330852	1
Maoa	34.6058262505945	29.9507805910355	35.2769415846644	36.075544400624	68.3749345824256	66.880843387953	68.0983251541837	67.9672430957432	1
Psmc5	117.378042560781	102.377045582948	109.666488357303	119.578475218747	233.567947757468	225.597170244074	240.778873625064	225.054	1
Abr	4.68434712457189	5.00509041643523	4.81021840417081	4.46454114313971	11.8671274164998	11.3716972361388	12.2604039643432	12.417037210075	1
Cyp2j6	1.12818515811562	1.39616191972068	1.25756548623669	1.34906034473159	3.60930333579052	3.41071605124191	3.66350547497125	3.71722711843106	1
Psmd3	50.2881555202039	51.8266386640865	52.5817926088382	58.0435252870573	108.440562744205	112.628491541462	114.882056542472	113.185619077702	1
Zfp365	0.526238692525728	0.629665501314055	0.571940241857359	0.702008631374542	2.16259679533824	2.1760357802858	2.19081883049695	2.25057361154301	1
Psap	146.746104010058	141.236737057458	156.93380770798	162.907303463027	339.769769427804	339.443272700815	348.253465610683	345.86876221167	1
Washc1	6.68469286279246	6.67273789292645	6.9044832415346	7.37085883305442	13.2860284600899	13.4574133207316	13.9346403437917	13.3478681096149	1
Psma1	44.9220319293908	43.8343928681825	48.0892971728432	49.8776911530838	113.385245001057	112.797060157389	118.775691287659	113.966950784414	1
Vat1	47.852795254604	47.1417409468854	56.7817711708914	57.7250677688821	182.894275239352	186.351103467172	194.183906699088	182.456895079431	1
Gsta1	12.386659322168	8.17270794856441	11.0718696750072	13.9426944120582	95.4324243687955	103.639456024844	110.13455913229	102.090538273848	1
Psmc4	69.8016599527995	66.4935642967746	67.349	70.4509291137608	137.421666597303	139.436016161248	148.54723202912	139.263756051183	1
Afp	0.657182848579959	0.469174378749421	0.647032205054038	0.595932898388625	6.00451673724772	6.2183458117164	6.36303485646996	6.2409067668185	1
Gabarapl1	17.9501349678751	16.5864895770419	19.5345088489242	19.9030520638949	88.1800222610823	87.0596181621071	94.9648793774009	89.5183698225274	1
Psmd4	55.0786162400139	51.9077314240748	52.599527835418	52.9670244824645	141.322238791407	140.975109288987	148.862420898303	139.383180554744	1
Inpp5d	0.0618713186962217	0.10008248803514	0.112617211320527	0.135396353306005	0.506953098111242	0.546970035306966	0.567034671204722	0.514967524528647	1
Psmb7	28.6217250094535	31.1444176982782	31.2987069878818	33.058309902607	61.881046717327	63.263232886907	63.7258635653035	61.1781141236123	1
Rnh1	99.1077338169275	104.866978238316	114.305322952874	121.627214893034	237.400113801357	244.691627676652	244.46684220773	234.106863256921	1
Fam214b	2.1777438425031	2.28912890917835	2.33731233661841	2.48035035709152	5.92362312124698	5.95574297153164	6.01214593069367	5.37510509253687	1
Psma5	73.681987812953	71.1738598061082	74.6619676740221	80.5661394760444	159.820367716026	160.067483740506	163.295464200428	150.545785443234	1
Blvrb	5.22120198085498	5.59586356510186	5.69307934884432	6.22490574569648	57.4961045124608	60.6930623981139	60.7586102331734	54.955908609431	1
Abhd4	14.9963362688444	14.5154514149755	15.1853713022887	16.1491506045392	61.0233214055318	62.7642015272052	63.8149859317167	59.8422998470256	1
Psmb3	74.2689194740371	74.4923498080695	73.810399733218	78.7513433137088	220.364995836474	223.53071849604	228.875052625378	215.326164600811	1
Cryab	28.9207553701044	28.1743837685917	32.7312174789647	34.1528512810126	102.448590104789	108.40290081516	107.217688768886	100.379054396584	1
Psmb4	79.2441925197892	84.0080519204274	88.1307656858141	95.3841007032654	213.022087507596	223.88571437801	219.752083233069	210.008828414135	1
Cat	69.5549701380581	61.2688763591803	62.0574668717804	64.5123750753834	135.075503781683	139.42909705465	135.26154962376	130.239230050034	1
Cpne2	13.0123230867033	11.4764180038958	11.9783281228944	11.9573745057543	26.757599387168	26.9764111373421	26.1196226900318	25.2108268807921	1
Anxa7	16.7685397874245	16.0502148434558	14.9818033665488	16.0465764429198	34.3992624206885	34.2299689302422	34.3171597367695	34.3158640142954	1
Sqor	9.0576177830593	8.2972740878282	8.53276549540018	9.41955314250254	38.6428429243731	36.3905435699379	36.0661205025333	35.3120929117464	1
Psmc3	72.0180139319209	67.459955666685	61.9166812397122	66.4473885689174	161.600109855734	155.552837958661	157.912295277934	151.307851960973	1
Calr3	1.05762224484772	0.745733429431442	0.664439981358645	1.20660095770345	17.9894134241355	16.9283947247438	17.9191417285627	16.4996152104477	1
Psmd2	99.5012265155996	96.4186785170106	95.3392317107632	96.0651461015427	218.396405991998	219.02380672773	220.03536824176	211.929566704467	1
Eda2r	7.11058232197886	6.87976115815352	7.19364182697383	6.01041213332701	16.6139393099624	16.8101	16.2432781772648	16.1993493489785	1
Nipal1	3.11754199248397	3.46381549757858	3.23326733405837	3.12205713911103	8.83352459588718	9.18647868638537	8.85205849679266	8.78802283654136	1
Fgd3	3.73684749089748	3.81601173326307	3.85454169005264	3.76650494216725	10.9736295301052	10.8496455911162	10.4091972400471	10.1531109412114	1
Vmn2r79	0.0426278278839385	0.0491842506128829	0.0626815887621007	0.0360418473924032	0.411525925411212	0.401965259760161	0.389665504830875	0.362739632107552	1
Mdm2	21.337045025939	21.317987977888	24.4257885204094	22.6541499768804	62.0436045593082	61.5030993290344	60.4214900638422	59.9075151322993	1
Slc39a4	9.62925214332222	9.61915452224034	10.1733627707724	10.612617697224	30.0120933448808	30.8891301020502	29.036143344088	28.8145411783626	1
Ahnak2	3.2642958365485	3.79754441988953	2.78332642989289	2.72527821921269	7.09365196492262	7.6224432511932	6.46055501148552	7.89041878554805	1
2310003N18Rik	0	0	0.0849658634833905	0	0.916434605263053	1.11395670919269	0.667502488540725	1.05200755699477	1
Sdcbp2	0.118659319193208	0.355585315300305	0.236434672295096	0.110359157737554	1.39099873349369	1.51343639539853	1.00521389768234	1.3130355221283	1
Dtna	0	0	0.00459708983761286	0.00303982007629135	0.0225381006932545	0.0226015433908854	0.0180576573982074	0.0213446305863971	1
Hdac11	2.0773910107528	2.15154847367155	2.76009918804423	2.36662905659013	4.37184696619714	4.21514967403638	3.99519922824321	4.3969624762962	1
Pex1	1.53351548948186	1.38174985592556	1.83186106307976	1.6225421249142	2.87024975714529	2.88941395667452	2.83693714080087	3.11430959613967	1
Slc26a2	12.7265557149944	11.8990118227628	15.2432948998396	13.3756875312477	24.535231494232	25.2745160467359	24.2892338033891	25.2814020996409	1
Gnpda1	0.956261259767392	0.875637390499834	1.38109439056718	1.26541412955484	2.72613253952526	3.03559017225307	2.72315002701541	3.28310059613044	1
Klhl30	0.0537404945132074	0.0378926251484491	0.113379504460517	0.0916325174502651	0.296461025370125	0.33032837346083	0.257320156475978	0.331455602086487	1
Orai2	1.76193565855829	1.63238679320909	1.87944154468123	1.72761023430787	4.02478852519809	3.97944857515319	3.52149576807893	3.85031390157047	1
Gm31166	0.265182727717728	0.224377608466887	0.198923273995619	0.230191103668554	1.95051780057149	2.02120860793838	1.66043909769268	2.02040908210377	1
Obscn	0.00188072856537396	0.00198916319562843	0.00132262815156661	0	0.138766891397041	0.136122920146845	0.112219913986739	0.148408975129203	1
Adam8	9.16281224948949	10.3346497767826	10.7773830213761	10.1141820336793	23.8748656711123	25.9771197949851	23.7032177349491	23.555964382329	1
Hoga1	1.51870621634653	1.86534373041529	1.62789178283516	1.73141907736279	3.85117176626782	4.18949305251446	3.74871052285116	3.95917385867005	1
Amdhd2	3.87146972880862	3.95072817896135	4.63164967601355	5.14078935430019	11.8986450135197	12.9744142333954	11.4716660256633	11.8101073839107	1
Mst1	2.00594750651436	2.25096767468383	3.13964266103413	3.49237295418326	12.5334457665535	13.1833477014851	11.2717621818248	12.7004798268357	1
Notch3	0.020522238540153	0.0217054615682209	0.0312700427234582	0.0445356752678066	0.245291659368445	0.290132772274343	0.256999598258281	0.271764283753887	1
Slc4a11	10.8499599706731	11.7741192315445	13.1077099395406	12.572575410496	23.3308934917098	25.0298360890504	23.9104519865788	24.1608648337516	1
Cyp4f17	1.11604	1.51894566665657	1.64272649755411	1.67363102086545	2.95901723248049	3.2943928607041	2.62889113294885	3.07916986751247	1
Gm11613	0.617638512790217	0.742328253954586	0.542945231138155	0.861652500468398	2.1875908196478	2.5108392066258	1.96986046415321	2.3375944174547	1
D630045J12Rik	0.569804403366908	0.711439671753232	0.635070871512917	0.704044930561837	1.22556326636652	1.3048781222805	1.24786736597514	1.32769024365445	1
Gm34256	0.154183641688512	0.217430933282153	0.192764658701637	0.223064444112252	0.590665703926932	0.726589472113672	0.605753341922778	0.671265503085515	1
Atg9b	5.04828345315655	5.42091885770918	5.94168910261637	6.53409556505268	8.78017234214427	10.8606544642831	11.0091899287151	11.1113965941277	1
Serpinb1c	0.0338853618190034	0.0716780888448005	0.119149924909347	0.189090583802618	0.35049299883968	0.546746051695004	0.486749518281871	0.571662710280607	1
Oas1a	0.851304551545117	0.450193534936766	0.887701705804718	0.805407182919135	1.6598803007118	2.20587066758809	1.80023827652166	2.25253793155199	1
Rasa4	0.166337061674647	0.152470355519666	0.194961750878722	0.168453142330595	0.305867771332103	0.398747389571139	0.379847708709467	0.438529736642391	1
Sytl2	0.0555410913325248	0.0293716745621205	0.0557992048686448	0.0405868721542686	0.169611003539443	0.232271314693512	0.20383998420493	0.241807874084114	1
Gm19557	0.410257980084582	0.518577363028427	0.569993418355664	0.539768702660674	0.993600116493652	0.922589824250003	0.995097742410441	1.19801403077297	1
Peg3	35.1349131554726	36.5803738454991	45.2805338872934	38.1577824333706	69.1903966256724	67.5510024340719	69.7381264739007	79.9132573261994	1
Mpc1	1.30230787544246	1.89742952404905	1.76628604103008	1.98984840935389	3.18891391854961	3.36942	3.42131895111119	3.74613473900796	1
Slpi	1.64128631759758	2.00870250969667	2.19305534246917	2.44236662536466	3.42766311373734	3.39407504793261	3.31624287188233	4.08321577206443	1
Abca8b	0.208726159748365	0.177396751945311	0.207074961104408	0.149060933405587	0.575722012805084	0.622017939368555	0.572471284190754	0.766737489463332	1
Oasl1	0.859301852738696	0.762981374394366	0.8355845347477	0.789327513675039	1.79958264964057	2.07363383120731	1.84039240571355	2.4363474475858	1
Cpne5	0.00407742950780581	0.00862503272297983	0.00860239454912524	0.00379221530407579	0.0449865206380427	0.0601508714535704	0.0585706258458695	0.0754451665201648	1
Zfp28	0.661660038806419	0.817423349709341	0.762490079150081	0.734315700623893	1.33426824325167	1.38928937732695	1.47451514349671	1.65819097094035	1
Idua	0.361966433369861	0.494206271106845	0.342490847428529	0.452943314459958	1.05285740222333	1.04975316241881	0.909003745693542	1.23205499687529	1
Omp	0.593610216679081	0.737023930796665	0.707863924225896	0.81612930611699	1.47716015453145	1.64194309346583	1.44017397924053	1.91019842321858	1
9430037G07Rik	0.558195445265845	0.497160898682492	0.609489663670873	0.758232158477434	1.35732375881951	1.40854754372886	1.27415540061081	1.57483464689093	1
Plekhg6	0.293531048009267	0.221753408388071	0.230018225756339	0.304198545282341	0.5436129767393	0.556741989123039	0.556016016523162	0.657225697170723	1
Aox2	0.0575305449839881	0.101412510036007	0.0505731660137665	0.0445885928709171	0.185131887933293	0.185653017310956	0.280765125746622	0.182633871281257	1
Gm26644	0.991430535163477	0.921193067134508	0.781936345788202	1.00825619646997	1.76345164680771	2.31517211707264	2.39576613201228	1.82537932141142	1
Gm10639	1.21077	0.81739049639357	1.01452721909777	1.03024144196431	11.795275125942	20.0466570694531	18.8439557277089	13.5988383749562	1
Gm12762	0.572823973606963	0.666435564140347	0.805680444625111	0.745857302776993	1.65900019450782	2.48230146191323	2.5318106811731	2.05745887893619	1
Gm48544	0.208025548309897	0.158902897669828	0.227569388744988	0.268714253820032	0.510035147517859	0.671305490539805	0.919447036847074	0.591204956972362	1
Ogdhl	0.500254301926524	0.564369908792475	0.586342295615249	0.663773440983913	0.929088103144085	1.12542391061085	1.22345417547672	1.02363404073662	1
Clca3b	0.123478419779305	0.13930415838567	0.127360315450557	0.222026251540726	0.431409155013339	0.4781628516371	0.609431162254112	0.474866695895771	1
Gucy2g	0.19925080810341	0.188159592148211	0.210185615993634	0.244878304268218	0.520144351107261	0.583939086678401	0.652634763358722	0.534425521092924	1
5033406O09Rik	1.19163834244443	1.37345073469113	1.19257	1.3072065593673	8.13285683425755	9.63477212043657	11.8336286010993	10.8914876802478	1
Galm	1.19564280209941	1.02820857837941	1.04515561555478	1.03925997357861	4.05302591945791	5.34712717464703	5.66735493319904	5.36354963516481	1
Gm35066	1.52077307785663	1.58023574461893	1.50103627677504	1.73697722874295	2.74126984888057	3.1364272918663	3.40503511488099	3.48471162803956	1
Dedd2	2.39620667534895	2.40226160633789	2.21865885756712	2.52975442971645	4.33819813444278	4.83236692688527	4.88655123896638	5.07517573140395	1
Vgf	1.02368441701103	0.974435047870195	0.687186070453456	1.13383857379772	2.38721925062376	2.73715612388951	2.9512456141515	3.06910731404288	1
Plk3	6.43860030736958	7.71163204550909	5.48890891928694	5.1647155624139	12.6034198893703	12.6086607701625	16.197761493756	15.039011231602	1
Lrrc49	0.486700660808084	0.454474297551062	0.363858567836479	0.387408448470934	0.71960119371916	0.824716349075209	0.993214083186825	1.02606164953719	1
Zfp78	0.501740376882161	0.484016365281756	0.306320732618178	0.343572968387609	0.813630824767585	0.899800862768181	0.944320479503908	1.03819707516594	1
5330413D20Rik	2.20792087962531	1.57059043968053	1.55272715350261	2.85306220373699	4.52710222569083	4.84610503128382	6.56339735060044	6.80535962010739	1
Gm5884	5.68687557083553	4.64956473709202	4.80180642275808	7.02891080872598	9.49410253300485	8.69292951644243	10.2318789166374	11.6260527505983	1
Gm5640	0	0.0204561899831456	0	0.0359763396655802	0.133369466877595	0.0891632598410087	0.128227671339386	0.168409458617128	1
Kcnh2	0.0799470734681173	0.0603974814672648	0.0160637215584697	0.0637326983177864	0.299270623322979	0.210605644090919	0.265017087091215	0.335632751542758	1
Lrrc32	0.0354104922251062	0.0374521072153027	0.00415042293892842	0.0109778485263679	0.179064440789453	0.141478204917519	0.189116212730331	0.224825100504294	1
Ndrg4	0.0452358846110219	0.0837269807464658	0.00795306876668565	0.052589570704693	0.280738230339766	0.250247540311589	0.324897593850111	0.350803562268871	1
Ttyh1	0.0650589385292749	0.0458733026663894	0.0549034784885618	0.060508097536776	0.19141309659159	0.147962928311486	0.220456849483869	0.250200182615721	1
Usp17la	0.0312508259697473	0.0440701502573642	0.0586059721014953	0.0193765639652156	0.373524893191143	0.336158246392297	0.483436666775956	0.578237775703214	1
Aldh1l2	0.700627163240183	0.780023451176591	0.876519760807863	0.771653646915422	2.47158525579214	2.25754766590702	2.72182302217918	3.22689962954232	1
Fzd7	1.75210573798259	1.67878877767682	1.79459452435064	1.67496970410698	3.21623471071176	3.03390976549786	3.46730132021953	4.01339025963394	1
0610009E02Rik	0.107416409027462	0.146069449771496	0.280580560832006	0.0999026836498302	0.402098216860741	0.396155874616946	0.525635071120422	0.56786819458966	1
Gm26621	0.417659541580953	0.463288265886694	0.687735472319167	0.416867225926169	0.842938243159348	0.976803865468818	1.03556277088188	1.18636511271368	1
Slc7a3	0.241285447022235	0.525860313007533	0.709590702378993	0.523617844827453	0.988209946728495	1.26064926421138	1.31690620453275	1.5438850332667	1
Ss18l1	1.12122082312643	1.20607915703184	1.36195799038907	1.24424042335236	1.91531820752065	2.13803765718319	2.3300032755652	2.6834004640671	1
2310001H17Rik	1.63536062864143	1.90746273330479	2.05293296666207	2.08600043739653	2.97731080342896	3.27281127289548	3.67737546918504	3.92588706050443	1
Rusc2	5.08440380905149	5.63977777485154	6.40959825134263	6.13828416352062	9.04922521848345	9.72346561837032	10.9391045840709	12.0257223820822	1
Nagpa	3.53722429170487	3.95106562307373	4.82735166656772	4.52754265248996	6.00530070408548	6.84561649593503	8.03633565676284	8.20821128356877	1
Vps37b	9.45393697480499	11.2895431457431	12.9482004880475	12.169454819476	15.5829430245684	17.533854343443	21.6270327619222	22.004931465784	1
Serac1	2.16453856145704	2.57710219573177	2.98916072215922	2.66542929901927	4.03583701163921	3.87995795756048	4.81689984180378	4.90269201434365	1
Smurf1	17.4842584110742	19.4806757376283	24.1218703290097	22.568363571314	31.0808554432862	32.0118210701887	39.3242824964641	38.4216039650561	1
Ccn1	33.8339799293507	36.581848113782	47.404597269306	47.6916453349218	62.8768468964501	62.5674006873791	72.8328198219637	79.9452795788544	1
Crebl2	3.8777293891307	3.81274479394393	5.19613092186785	4.76288847445008	6.42118358504699	6.82895439843014	8.1049865695556	8.57262438372379	1
Gla	7.87228565774148	7.94077968667944	12.0616655011019	13.3822562493045	26.0846658454069	26.7050053088123	34.7664326768112	32.3365051804983	1
Mfsd1	14.5794999586199	14.1406943666036	18.7344142796558	19.7093160038556	35.9744539219309	37.4426043983855	46.0483679270897	42.8145375015016	1
D6Ertd527e	0	0	0.0402840222312556	0.0852408346030849	0.316000037049108	0.348578503162284	0.481044029422889	0.473839014542881	1
Slc3a2	163.119263596501	177.192424801401	179.304913520155	198.966048064669	291.902706085558	299.558994522948	349.18691303796	342.753653551793	1
Sema3e	1.42434207951033	1.63567893388172	1.94257494861008	1.8845247520892	3.53419750644746	3.50293495063582	4.04987454921413	4.13191971894178	1
Slc19a2	9.55887692778447	10.8953169600317	12.1772154601216	11.6659233678225	19.7545512999484	19.4612126366391	23.5619682487073	23.1541367528129	1
Serpinb9	10.3653760400996	8.66822268542385	13.0308550676044	12.8513091787155	47.6252708957406	48.3762641247958	61.2394751608991	60.425662596547	1
Slc6a8	12.4742260511196	11.5646164583996	13.7582075250813	14.002003482027	29.1780241503149	30.6653894271651	36.0463387043071	36.0208599040026	1
Hid1	11.3559766021671	10.6160436296133	13.0293256330559	13.9440416964217	30.5754277414775	30.5116015426022	37.1183970331767	36.3658350063098	1
Tbkbp1	1.20414084051885	1.18522650141214	1.33140973701973	1.53421439903298	2.96616714021813	3.03548299043081	3.66859367701983	3.62879751365764	1
Cln5	11.0432103306657	10.2641666851463	11.675827955746	12.2485891041294	22.5547646420698	21.4089614458613	26.205944558501	25.5784472986379	1
Sgpl1	13.9710676158263	14.2240050782805	16.7490773753767	16.2275868611515	29.9827218939366	29.6954600990242	37.4095429352624	36.1580289058703	1
Wnt7a	1.0641306894314	1.07935745056561	2.56402975547198	2.15786017263066	10.2489810250868	10.1169885465841	13.5509739120688	13.8037022470965	1
Atp6ap1	43.9606243306147	41.6116592049368	49.9225270242813	54.2618582257732	80.260850454386	82.6575389029167	92.8867874711398	93.9336974007954	1
Plat	6.37932793052175	6.21730183883991	7.42933287356683	8.19666222853114	13.6218243818873	13.9217636644105	15.5331818483014	16.280031863519	1
Gba	19.353123206775	18.0218154431115	23.7151047123389	25.6315217408598	50.9058277737956	50.6204738868788	58.2521257299357	58.4387320203325	1
Zwint	24.1481348603038	23.4285426672663	27.8386033576784	28.9355290148376	48.1566524661056	50.7085454572571	55.8617989234976	56.8859918556013	1
Ctsa	7.38775270155829	6.13179826376227	8.7485105840756	10.0527011101114	21.6803001028607	22.2471920953951	26.8498522738407	25.3491707465562	1
Hexa	12.6832009526918	11.6551858305899	17.0006646766245	17.8809572764696	43.2994063792008	45.3319548336163	53.9138683329567	50.5717320146317	1
Atp6v0d1	31.926294649901	30.4539731469495	42.495442052883	42.7671998318476	76.9737229120468	79.2604739187371	94.0166645058901	89.131897660235	1
Glmp	12.2746316339658	11.0380069617424	14.3230350116471	15.5226882863352	24.7647511152495	25.0797853189589	28.6520801140636	27.3134422692851	1
P2rx4	3.00895259998082	2.76588654346916	3.80834537570571	4.12079524043161	6.72975495272446	6.31476290759451	7.73320399058627	7.45448436707443	1
Sat1	39.1472735603727	32.8491973347335	44.778173971685	45.4810285743649	71.2245743203728	71.397477103439	84.8599234350296	82.2970740498021	1
1500015A07Rik	2.84386145921213	2.35782981603424	3.21179105295599	3.09322876177811	5.81661653562193	5.51078653558112	6.72415725499061	6.55786505204164	1
Soat1	4.54388	4.03776379026372	5.07146668844871	4.89358873180383	7.89173057493633	7.60520351564256	9.00818162785738	8.82712346394228	1
Ctsz	136.416975890813	130.757634382206	163.002852192555	177.338831470369	276.817019269847	275.560421997376	305.779786415029	294.805132624416	1
Renbp	8.56424667131795	7.53270898673266	13.7698185773994	15.0740033752297	33.9496362979533	33.6514083509569	37.926452942727	36.0785021495982	1
Ccl2	150.128455349921	134.201585082842	196.298695089185	200.701155510524	328.995191472537	338.327349043284	371.614355112883	372.505083147815	1
Pepd	15.1084460441723	13.4729398750463	17.7463143009944	17.4079754808586	27.0887494446501	28.1913455644341	30.4327422698919	29.185486906158	1
Wdr81	6.05789431695912	6.42379734953463	8.57299284876338	7.68159898595325	12.7298446297528	13.7370583614014	14.8427401183773	14.5348528467688	1
Grina	71.6782370050959	70.8134610614372	92.5981163960909	100.849325272364	149.23136147326	160.648	167.456126476449	164.17584383093	1
Mroh1	8.67084288875646	9.47284507885679	13.5437020720315	13.2269875726409	22.5725976185687	23.6399160470526	24.5883548154641	25.6463973386949	1
Sh3bp2	4.12177250282552	3.95072073256892	5.42590896642466	5.60044039672459	7.72732632497706	8.15286142072249	9.03058150244056	9.30188583689015	1
Creg1	63.7568361164066	57.3234363251089	81.6756845233955	89.0926863940743	126.44152159843	130.17244409149	155.576121922729	147.190031711502	1
Atp6ap2	52.1749211446879	48.3201422267214	67.0224881316067	64.9395845610932	94.0953479305107	95.5392332773973	111.47311955956	106.835827796273	1
Neu1	11.8436919058386	11.1390639845793	19.4936682129613	19.8315524706897	32.4636073421932	33.0675050124405	39.7684857924999	38.4226174195764	1
Flcn	7.54099832390208	7.94869705021394	12.4072178679064	11.4847701130172	19.1491306578925	18.8341418722526	22.5997933018632	22.1358807832911	1
Gns	7.50143387932151	7.97422344317935	9.95732969588532	10.0617271853333	16.2577450749432	16.3507891858062	19.1938707524655	19.9971405761464	1
Tbc1d24	0.740427033408266	0.783116836219909	1.07552266389277	1.00137684035918	1.62313306397329	1.65453228882605	1.85423251760088	1.96018931747916	1
Rab20	1.15280824688401	0.882922665500986	1.17414033761961	1.42339793450221	2.46704770303964	2.03417137866157	2.76725816154513	2.63927686128949	1
Tnfrsf10b	5.65428018504696	5.11061749071493	7.34596992738567	7.54354411289643	10.8220012688147	9.78546902720819	12.7929	12.2090099183517	1
Insl6	10.3948133447847	7.1503196332824	11.3225413671341	12.7933489900054	21.6654177943775	21.978617614001	23.9218561331095	24.0314261585042	1
Ppp1r27	0.645931469071197	0.265678415559311	0.656143646147999	0.834373441822512	2.02910140521514	1.75357880408193	2.10155063642511	2.10913188226285	1
BC022960	0.472556107813612	0.419188470547182	0.739694550358708	0.808114813174081	1.40855057836724	1.26493927143038	1.46541620707403	1.59279160695406	1
Cln3	0.258439627739436	0.232845298298033	0.316376955084495	0.409505462552184	0.805250743087518	0.741327495520865	0.824973495956716	0.895962499025036	1
Tmem171	3.39069816645102	3.62316211945319	4.5477938174022	4.95785437048068	9.81042376550075	9.15316342881311	10.0811007549187	11.3948932881024	1
Gpr137b-ps	17.9638618420298	21.5187927577281	21.8501356613317	21.9672056369415	32.1858701858139	33.1743913893689	40.0685212002748	40.3304139674825	1
Phf1	1.30955842158941	1.55294815192617	1.57957048616411	1.60179595445782	2.92252	3.22711916536605	4.08673898807429	4.09463612598802	1
Wfs1	3.79906176950422	4.4199090649456	4.40317021552835	4.74280161293181	7.45608220504966	7.95533345773578	9.08994912491049	9.40705740833052	1
Gch1	6.2717489777686	6.66143833210305	6.74200252917141	7.28204193203188	11.2072084808313	11.3407778614597	13.9286444730876	13.8163715250073	1
Gpr137b	22.5588930954111	25.1346113949326	25.2138143992473	27.2219365540891	40.9963836366636	40.7717242756144	48.4790615563205	50.3173477212005	1
Ccl20	1.40186674920167	1.7504006196521	2.25927878375785	2.3722041378611	7.49176935127141	7.66544890182891	10.9937331043698	12.1005855159288	1
Tecpr1	2.68182263008282	2.68752004942482	2.9630614175399	3.00194132862914	5.89145105090014	5.8461184223912	8.01152458306279	8.2239776480258	1
Plcxd2	3.27823790542479	3.59429726317512	4.42828038497993	3.62195200707777	7.8131009160392	8.30670029260389	10.387497969713	11.2567939573312	1
Clec2f	3.74794279352245	4.09765196182932	5.83419330186636	4.89575284357045	13.2417001826469	12.3859439213448	17.0772942600999	18.1048979391099	1
Snx30	1.01867135401374	1.21254820602917	1.62996027295905	1.43267753617446	3.13283936666518	3.13511290283657	4.17295667345424	4.30361513525829	1
Ankrd12	1.99032997876338	1.98375940838444	2.29840447818003	2.5174311530484	3.72466540614477	3.64979634826071	4.49412509774577	4.80137228478278	1
Ptpn23	12.9547826910917	14.5609847017989	15.6758615863235	16.4448991479605	25.5941893328527	26.1134132230341	28.5422115881325	31.0515878896854	1
Npc1	3.34443760375505	3.1080340094203	3.63973277862537	3.71986196724742	9.10346488282544	9.82335198863249	12.0887136642983	12.5569167897185	1
Slc22a4	2.10241880042772	1.62760921561549	1.98153839083473	2.24765106107121	4.72291947265289	5.04596645650563	5.92751622315189	6.60543718708426	1
Wdr59	2.19240471198802	2.03804173367637	2.46866163191904	2.21913385106626	3.69122393429773	3.76928295636426	4.22736506598684	4.35440462858192	1
Gfpt1	11.0455328690722	11.0751542977196	12.9914171873519	10.9320450011026	30.8377696997373	30.2610011950799	40.2178202115706	41.8010194455513	1
Washc2	16.7338109289449	15.342412039856	18.0760345523693	16.2312120901702	40.7745820551083	38.9755469322731	51.7786215240879	51.4617130684752	1
Smcr8	9.67228667254405	9.75902326105189	12.2600965752507	9.61369252568003	17.0284725337479	16.9327211599936	20.341968942376	20.3243354012197	1
Avl9	6.69299800798597	6.65647041586946	7.8983930391557	6.38658766571117	12.1178472880324	11.5669296454944	13.3105746527495	13.7176917294703	1
Cpeb4	6.97658047855195	7.39260336808945	9.29325638060489	7.18348764478624	14.288656880158	13.4137	16.0034167048518	16.1939831044889	1
Muc4	0	0	0.00661977808546277	0	0.0194728269832507	0.0216973791277644	0.0364040652932137	0.0307361228057925	1
Klhl21	4.94903530373287	5.77763428993735	7.03406932388875	6.04891021029114	11.3820066029115	11.5900404535796	14.5265019741503	13.3796767689175	1
Lonrf3	2.99754337437417	3.13198650223584	3.76179005185789	2.90262148129504	6.79659130053216	6.63838713834955	8.87795820317626	7.95501372854355	1
Cpeb1	0.105600755439757	0.111689235766755	0.129962098438812	0.159597805484485	0.254865487896716	0.316435985044527	0.393813729641918	0.351997161171227	1
Hkdc1	0.0485203782788283	0.0570198358746879	0.0985749710015798	0.105294936839815	0.356885466628338	0.452333278699658	0.667190328374611	0.563311918671399	1
Pfkfb4	1.05561764391594	0.984423196395062	1.2253036103534	1.12957219823642	1.64368634655852	1.89948470492432	2.16352960439631	1.93345501699266	1
Arfgap3	12.8144495987919	12.4181215898335	14.4472494579303	13.5929143772562	20.9113497571195	23.1651952455371	26.5362564418643	26.0525590544011	1
Naa80	2.57901553266125	2.29164781338294	2.68970566697389	2.64337125251783	4.81499295514413	5.6373485169427	6.60090967567771	6.23470410789182	1
Ip6k3	0.0945086180195262	0.137441664167288	0.116311083829099	0.0988850096124066	0.423604661108316	0.42479706959009	0.600467225814517	0.475750428608916	1
Mucl3	0.0105964756511744	0.0448296894230407	0.0447120246749056	0	0.686855308411701	0.820684460284588	1.0420810585177	0.807338239114617	1
Chchd10	1.15939572258049	0.891811954922356	1.47009825129262	1.35603961047741	5.42677396959002	6.33286157361297	9.02590507838211	7.47584957505988	1
Med12l	0.0563623243795051	0.0435625648865397	0.0548819696432713	0.0524198073016503	0.179379477271863	0.203869002689986	0.287439761577985	0.231226529754726	1
Dusp10	3.61076823678858	3.83818847093525	3.28124087588372	3.67117731573962	6.61036862512468	6.90151476368898	8.55241403447258	7.7709622979604	1
Mllt11	5.85829599674391	5.96294078350207	5.83307574735973	6.47347847693239	12.9269851634102	14.4714886753097	19.2017935994958	17.6768146107192	1
Srxn1	31.2975175111489	30.1342310832142	29.6549543995104	32.4753410816044	52.7162019253392	56.057817285552	69.2414533543901	66.2608545245536	1
Taf7	0.980340871365932	1.20524253447638	1.27868220898853	1.02865964774271	3.42049464694404	3.43012302737359	4.57370602778062	4.42312308137583	1
Rnf183	0.435707053940414	0.5376326992027	0.434084129318687	0.506536947752092	3.48019922693012	3.64901225960088	5.27581002327326	4.74231753054728	1
Sqstm1	102.433676764247	106.403832224126	116.174918861133	119.306054015717	461.385948016069	460.677992034239	683.124353992145	637.996228842508	1
Reep6	6.76780324347869	8.89787940359858	8.16021510667157	10.4119417490214	20.1900191269351	20.3079286663299	27.9609494138383	25.1748745763181	1
Ghitm	54.0604455200113	57.1929174915075	62.8525021715844	63.6656525711868	112.46	110.765763396731	138.548991769239	129.025568882127	1
Vps18	6.9486444433995	7.28813102526131	7.87881741447048	8.2906106666179	14.6297750123699	14.6416412318195	17.9558727296677	16.5480722772471	1
Hgs	36.8991420350722	40.5377991393514	42.7053189195919	44.1984232449429	73.0766775818865	77.1789702061384	90.6281245943865	85.4029842084418	1
Sema4f	0.428870818500517	0.475724359224296	0.485510041848002	0.510750109510332	1.16130013615547	1.22484699332518	1.51413286606678	1.40606577141529	1
Prl2c2	0.304595206516143	0.0536928069190639	0.214207516378309	0.259681510462265	1.15521206204719	1.17016553396847	1.51455702262286	1.21559955783019	1
Zfp52	1.24171002066394	0.906363090248799	1.25450862152025	1.28497729375392	1.95367722020737	1.99948891998961	2.44456963834286	2.06532125196511	1
Vps26a	42.8941406994437	39.4328609919613	48.1735353026673	49.1338713989678	74.2594010141615	69.3932710570588	89.1066342996424	82.8337784200622	1
Ypel5	9.38113205636366	8.38371162372685	10.5491870088012	9.70256	15.3630949911949	14.8790811688151	18.4452390172741	17.2335365791985	1
Acadl	86.9211668483479	80.6508807052055	103.215259649945	105.918618969446	147.584822789719	148.311974026162	185.091681817721	179.451	1
Atp6v1c1	20.4553998943618	17.4237999528508	23.1603351744728	23.6646899389123	32.5502887654423	32.4460724790237	40.249077209939	38.3827567936376	1
Atp6v1d	12.4148580433663	9.92587723215102	13.7832281018884	15.0411314611514	22.5691799603121	23.0207311351692	28.7314711956952	27.7252968369183	1
Slc39a6	11.5682736721442	10.7624219240837	13.8010805129401	12.5975353375737	18.9239256167035	18.8832482325425	23.2908711428769	23.075106464896	1
Ugdh	41.0872332636469	37.6226977178754	46.2799696041772	47.5502257187241	68.1423518873862	64.7601009637184	79.9607083532905	79.498962290541	1
Ctsb	38.1472650619864	35.3752720251295	44.4772354367571	47.2498937274588	70.1783676727124	71.2549	86.6574653614334	86.3747579626729	1
Gga2	5.65582901593376	5.4037971037655	7.13237500088965	7.48071435419079	12.5380268564349	12.3774741484317	15.6347408557606	15.6255940240439	1
Enpp5	0.113904478901673	0.0240943431625276	0.19224882079239	0.222467524027144	0.431995727882337	0.540858314115438	0.78663066012673	0.675667986572313	1
Commd4	9.80681901859139	10.0123176405803	12.0456133161811	13.8970478920884	18.9718389742411	19.4435891426941	24.7603865702699	22.2906599364461	1
Atp6v0b	23.3237108789366	22.4427293903509	33.6966909235971	34.0626957132443	51.3287056766858	52.4619840300742	67.2992867371384	62.6059904359387	1
Lonp1	42.0387577985797	44.596332133688	56.974759145957	56.3058318354622	87.1923318963031	87.3881975010153	115.52771088146	106.864450092166	1
Ccdc155	0.046794753361888	0	0.0658171086264573	0.0979233372144847	0.0645361597863507	0.269657596622755	0.232680360064682	0.318326810982825	1
Cyp11a1	0	0	0.00810040913309593	0.0107127714179044	0	0.0424806138892799	0.0636378309224921	0.0626846717713889	1
Hr	0.215932864281208	0.181860229823423	0.213722487073989	0.278928424763039	0.308829635861551	0.508791153691392	0.446268682106039	0.422175239621419	1
Myl6b	1.6178012863689	1.50511374024609	1.70658560016612	2.20122802243497	2.62368141210468	3.81193935288656	3.90628094106063	3.34234534130477	1
Alkbh2	3.39949194238084	3.0181136086568	3.94378771185596	4.9848687177526	4.99634318668812	6.58902895826693	7.62233962788873	6.42786052369157	1
Gm43737	1.23190603900598	1.13205600573515	1.78949271894142	1.90642759853966	2.24207216067973	2.98853444292137	3.43651719136894	3.11028529863868	1
Pde4b	0.0209601499433457	0.0443372420771058	0.088441739716802	0.0925964890095301	0.133694049765734	0.212580072004272	0.222918018568913	0.191062404675316	1
9530034E10Rik	0.661372061957362	0.116583983150955	0.0775186563254838	0.307554704531549	1.06413956699506	1.5244786040147	2.13149	1.61966203309229	1
Zfp874a	0.620492661028911	0.430268141588904	0.525947907063828	0.619129134890927	0.736731112665733	0.962340798260835	1.17146538030486	0.992907325532823	1
Rasgrf2	0.0539150333066898	0.0253437954062053	0.0421287923301861	0.0222860902421187	0.128057501210791	0.218172467532802	0.261465573675225	0.18582676520316	1
Tmem236	0.0604917145126347	0.015994850926969	0.053176230493841	0.0281301743053362	0.229421726816331	0.299784960793124	0.384338410182454	0.288051399607579	1
Nek10	0.00933999423587351	0.00493924884309052	0.0164209492258388	0	0.0418635376958256	0.0667396293236468	0.0748229222111394	0.0660778651610562	1
Platr16	0.374445986957815	0.220019396773608	0.526660585381257	0.309558820400677	0.745926403244869	1.11244909860882	1.33319820342826	1.13209459845771	1
Hpgds	0.0301434685566559	0.0728717939819824	0.0908506586974153	0.0881098354564572	0.225675668482464	0.404977444565336	0.537679747734423	0.510878611481447	1
Lcp1	0.0174667916194547	0.0123159005769738	0.0204726249344449	0.00541499935728246	0.196726980135765	0.28451373273299	0.459989562126328	0.396066344683491	1
Tcam1	0.154854839133673	0.171582290767478	0.11927377477799	0.164597507116032	0.355942205911192	0.489523406747577	0.692587203595161	0.609979328422739	1
Mylk2	0	0	0	0	0.0646509733542525	0.172887893192224	0.227914438310279	0.142864123505813	1
Gm49774	0.0179126697629036	0.0297714000628735	0.0413906033080853	0.0428391958032291	0.0705826941799479	0.125047101178983	0.144205726297949	0.119764132604137	1
Rnase4	0.0338025631340456	0	0.0356576348277882	0.0628761806861485	0.233091047487354	0.763574113246865	0.896418735985296	0.772618256198509	1
Gp5	0	0.0266386707063175	0.0177125013542981	0.0234247400508022	0.0347355525477286	0.34833329959735	0.208727450900081	0.191894414413133	1
4930556M19Rik	0.0867811169596177	0.0750964408149439	0.0859955324876803	0.132072251218852	0.184964093542218	0.352784721717953	0.209215493414304	0.291949345550373	1
Serpinb1b	0.0287304235983554	0.0303868948815055	0.0404095176276146	0.146964094706059	0.21792681682787	0.490059979075268	0.301589130596126	0.343978068025677	1
1700109H08Rik	0.316250466160212	0.496947794933465	0.590959501830754	0.445395192073067	0.523382	0.791447688062932	0.888593613255945	0.97363093258607	1
Gm29371	0.781564913141703	1.75244828006459	2.63826206612833	1.8608507621826	2.97495289116826	4.58308223032938	6.25249958136147	5.06999291698001	1
Cnga3	0	0.0147902854540762	0.0295029306106087	0	0.0385716497080413	0.141827493073358	0.185422980895619	0.152204783012258	1
Eya1	0.00708693594395909	0.0149910757023001	0.0299034570763777	0.00659120823406923	0.0293214686017007	0.084944905821379	0.117462656154579	0.115703315774751	1
1700020D05Rik	0.189688330535273	0.458571279465462	0.990963273614314	0.554461990996805	0.747443770297352	1.47411058745372	1.31748385397382	1.32724508751605	1
6430548M08Rik	0.154496487055992	0.167820409190132	0.23785568997184	0.194175044867237	0.276416573307672	0.392692436059808	0.369110944463208	0.318134642669524	1
Vstm5	3.37678437761304	4.45332077879438	6.11762752074232	5.2601483259383	7.07179038211344	8.63559830422174	8.39913251854112	8.0767074406493	1
Mmp13	0.331222122561512	0.208001876411113	0.0727915553224708	0.173279979433039	0.228399577844698	0.400824378189872	0.84635220133267	0.923802745288427	1
Tcf23	0	0	0.0283632401424146	0.012503438749177	0.0370816370006607	0.0495813579018709	0.601627971814476	0.731625760908047	1
Arsg	0.339998745624778	0.442010293518305	0.318806885615098	0.447972665723202	0.459134462432911	0.483284956323075	0.735722404932291	0.832637317575351	1
Stbd1	3.21395257303278	3.62323702701247	3.80207893208476	4.51846465955175	4.6729874906983	4.36454357649473	6.89616326049427	6.84710794285568	1
Nt5e	1.09035664922673	0.928700799517893	1.14906403519528	0.999129702383085	1.46825953043339	1.63698023361578	2.32077004484804	2.35952624959187	1
Serpinb6c	0.238683519124799	0.042074162143623	0.139879099480204	0.184989769560074	0.329176170872867	0.568510329155924	0.923082521176807	1.06079949649877	1
Trim66	0.00546516502226495	0.0173407880123791	0.0230603647261587	0.0101657587934049	0.0301487442755001	0.0503893504010125	0.114737909240126	0.115993573969386	1
Gm32591	0	0	0	0	0.0354454291441522	0.0710904095880518	0.141995420228357	0.195816083820554	1
Trim54	0	0	0	0	0.318860761618494	0.373051379840365	0.958024114820637	1.21629216330123	1
Gm15834	0.0839132519395642	0.234557073553493	0.155960953486735	0.183959822186223	0.297584956900449	0.420002221984176	0.529837330592118	0.613234257795422	1
Ripor3	0.00651917952997557	0.0551603765709516	0.0596002298751305	0.0545684949369124	0.143852985763166	0.264472851126898	0.388988490730189	0.447022650352365	1
Cox6a2	0	0.0860664110908523	0.0858405120780725	0.0756825792523714	0.336679451238351	0.45016956424434	0.629415581841637	0.885697538793388	1
Trim15	0.0987617468008741	0.104455919630917	0.198441435366613	0.262438316632394	0.350242774363201	0.572372656900844	0.685951562930785	0.998159898385206	1
Ucp3	0.01765065258387	0	0.0248257514994532	0.0246239970773266	0.0486851731721593	0.0813703624896734	0.204785930934121	0.0960565113842909	1
Car6	0	0.0322275107608919	0.0214286153498859	0.0283392917905355	0.420231326802641	0.505697087587254	1.22892501111622	0.829122145346234	1
Wfdc3	0.0328071912156715	0.0462649482543712	0.0461435163739836	0.0813662512120356	0.180981839400853	0.272236930155668	0.531680243046352	0.41659291350361	1
A330102I10Rik	0.0312273114280094	0.066055484810135	0.0439214057284344	0.101650416828806	0.0861331929428439	0.215939125060773	0.396809887939503	0.271907145092327	1
Hspa1b	0.069094465029081	0.156596038731126	0.145772685512531	0.13770287341673	0.272258326604922	0.436839534336284	0.850726325388115	0.53716939562924	1
Nppb	0.0708512110760981	0.0749361837922914	0.049826332234818	0.0658952034463669	0.195426399353034	0.424615764822873	0.82202803262288	0.462694744977852	1
2900089D17Rik	0.310628935281174	0.351196272898794	0.467032647981873	0.209203877608181	0.45794314312198	0.58268173046467	1.04154162981593	0.792773019624589	1
Epm2a	0.067337749741932	0.142440303113549	0.071033219608262	0.031313753508739	0.17412688381661	0.232822713482013	0.567346654239452	0.421427122200444	1
Gm48809	0	0.0526068849813749	0.0524688073825522	0.0231299568052191	0.0685968619751548	0.114649926474214	0.274801024495867	0.18947956335535	1
Axdnd1	0.00920099698211383	0.0194629729104688	0.022647203053521	0.0171147834691096	0.0571022680849881	0.0339336330435818	0.127085192780035	0.0901308436550638	1
Atp2a3	0.0628685429090315	0.0332466348466841	0.0884249925591203	0.0682160721911168	0.173408086985101	0.144913512443738	0.445751614483568	0.347838798609636	1
Gdap1l1	0	0	0.0301661747871263	0.0398946929392345	0.118316292941643	0.0790995616760081	0.33178495787001	0.280127593664886	1
Creb5	0.00663460243600567	0.0105256871403225	0.00622107277493192	0.0082273536455957	0.0121999934370904	0.0152929191322365	0.0647574253900226	0.0529556579687026	1
Spry4	0.564403280493371	0.664639035805699	0.540136303128482	0.573627793113662	0.706165382478197	0.692058783307282	1.35016591688427	1.15261753313428	1
Ddit3	7.57502021420108	9.13921785021952	5.20221231399006	6.62454520321107	16.6393942450898	17.9743710619374	42.8859243329375	37.7783866721995	1
Hmox1	25.8186911535142	27.0231818900793	31.1581612772706	32.0805962151314	100.437255065214	109.177045774987	303.970188068319	270.662288651075	1
Serpinb9e	0	0	0	0	0.0396848720475089	0.0530621084566045	0.222570252549305	0.203576865390888	1
Mamdc2	0.0160019652546075	0.0338491379651704	0.033760293934696	0.0669718601828387	0.110344142491845	0.044261900475152	0.212180085426248	0.148043139798317	1
Acot2	1.77645860995241	2.25199270550108	7.75274813091274	7.65166040328392	3.84002640650421	4.4723129902538	24.7106624799263	24.1211416234414	1
Sprr1a	3.60431362549344	1.99682616302598	7.96634032684842	7.24712340781392	5.96499077380107	5.19054071593557	21.6580540692548	15.8040967778245	1
Atg4a-ps	0.0261630240427577	0	0.0459980679378166	0.0608323332052158	0.0902056843349405	0.0361838420432803	0.303547940178945	0.0996671462093742	1
Ang	0.0230178019344562	0	0	0.128446307549782	0.412679748883393	0.275894269822516	0.813886561734848	0.200424068678704	1
Tmem86a	1.48087291491619	1.17856707079365	1.35076361348078	1.71819909654032	2.46696054360834	1.98723501333087	3.64526398749983	2.2022749613241	1
Gm37795	1.23766318494258	2.42763980205836	2.24718987291817	1.91499393293312	3.83276946116263	3.3300465122426	4.11517048628698	3.93107073541726	1
Napb	0.172651469112114	0.30295962604949	0.248354339298352	0.197068806562692	0.551980493024442	0.383494329300005	0.607009779679922	0.65770987280133	1
Zfp112	0.174699427635318	0.23228459497008	0.231674916234524	0.148552491839401	0.426796730537281	0.331353386634838	0.501897324867406	0.423754261749967	1
Dusp13	0.0100828709640001	0	0	0	0.12515052487723	0.148744073705613	0.300813985907238	0.285334046754138	1
Gdf15	2.89820475026564	4.75595923922129	3.29889599332434	3.54302355355324	10.3839796191872	11.281	18.6863212850362	18.0974979821919	1
Zfp874b	1.48231242513035	1.6450064637634	1.33514581995278	1.46691174987969	2.62839223215372	2.78054060927203	3.87288854792275	3.88640994457083	1
Gm13073	2.96029772039351	3.25139775232109	2.80247487991512	2.4355463775866	4.71074129304689	5.03893504010125	7.2969284385168	6.93978647680087	1
Nupr1	4.9413928673119	4.84217708221566	3.62984037548911	3.5210160975964	13.037735418811	12.7243632598261	22.4848505330471	20.2315301761134	1
Tapbpl	3.48195143956804	4.26745954992143	3.74749310381653	4.04798829504605	6.9597597445615	7.18000039116469	9.47564055607799	9.44894670212742	1
Cth	25.4468686757543	30.9506038995581	25.0482470714953	26.5895055219295	46.7836866029855	46.1293424610058	58.8539168357444	60.2705909558565	1
Sgtb	2.54878698334512	3.31490161467111	2.87550812594863	2.84795122447075	5.89992744954359	5.60513861730013	7.40406275961032	7.63625814208388	1
Gramd3	1.5687448726747	1.77770558565892	1.7165079330139	1.93477669587239	3.10416201212187	3.44979387848454	4.33353570170946	4.6504189490652	1
Impact	5.97689157752772	7.13735373238119	7.0825814332773	7.20939648491394	11.7245933028893	11.9217258551976	16.6716327331911	17.5785663207276	1
Dusp4	8.51226877772165	9.98558835247517	10.6588435362344	9.00622693103219	21.0420561166899	20.1935551610481	30.1253130412212	29.4323110592028	1
Hyal1	1.25261452083982	1.35582511514581	1.63817424161702	1.4920108157616	3.50555481926579	3.26890404607045	4.98599793717283	4.82361619618215	1
Ap5z1	2.43065499596426	2.49169457755169	2.52788875237178	2.5910319073662	4.17090418896281	4.1460117439049	5.66083610690675	5.69306446374949	1
Abcc2	0.103768956118955	0.0891733560763168	0.198403058858367	0.150797450455967	4.80763945255577	4.05725960210684	7.79339667088424	8.13903303229686	1
Il1rn	0.0799780247160724	0.0951628610435441	0.0913977870244096	0.0929795011591916	2.37145610459726	2.25830320394782	3.97127198701785	4.09133056402337	1
Btc	1.98935936409188	1.5861354079354	2.07055418071504	1.95837045782242	3.68063140498328	3.48217445380449	5.16741439757217	4.92345937162006	1
Dnajb9	6.13263233728804	5.67113158368755	6.28217394787139	5.83489230077521	16.3914946640563	15.6420236583449	26.0860182016416	23.7341922655242	1
Zfp655	7.17138163442102	6.74325257314181	7.13569063245637	6.69732692212214	11.3012349798787	11.3603884138617	14.8926029493168	14.0132602734781	1
Cd68	0.880426346068936	0.907908202915436	1.19188788448896	1.47391371527291	4.15871886467314	3.5717510904775	6.15323654392745	6.03711735273011	1
Adprm	6.24160823199113	5.90580138016441	6.3577845465614	7.18467702280478	10.267843388972	9.74190921779818	13.3451203138936	12.6121179120442	1
AI413582	4.29770773210734	4.46897138760451	4.95588284166222	6.06964785698673	9.41951156463226	9.43268478495942	13.3830757830613	12.6156311566418	1
Hk2	0.0370814513991842	0.00980485165719209	0.0456358784264952	0.068975243949221	0.351589084612563	0.431641895240706	0.732407572197793	0.71639264823161	1
Nhlrc3	2.07673703197235	1.95062299379246	2.29502697116097	2.30411036105495	3.52633824231664	3.66598399653619	5.03556321280081	5.08997040147171	1
Tmem179	0	0.0234194315893476	0.0155719749801492	0.0617816973488746	0.366453824477117	0.38790121182052	0.795180035368443	0.710968092364761	1
Mib2	3.63705633182881	4.38567029589119	4.64188080977644	4.81523201102725	8.57805646719898	8.5968029118747	12.8589748028479	12.3603928752102	1
Flrt3	0.693817584147253	0.673670901200341	1.14783380179216	1.15834015439498	2.92550106242191	3.04122775159246	5.1905761857115	4.71049087743887	1
Itgb7	3.93536273737734	4.67989994169826	6.25158578936817	6.63274474343165	15.1663761463977	16.0240862940404	26.9074349716436	25.4825094049379	1
2610528A11Rik	0.066829463587479	0.141365119666134	0.0469980259364648	0.0932321628471242	0.599083403572268	0.431321885226058	0.812289260209704	0.800122897364075	1
Ly96	1.21942498201247	1.49035665826275	1.52455888248356	1.28534370640168	3.62510228594216	3.09813072617391	5.68913482397786	4.83707098561404	1
Serpinb9g	0.0574310283865413	0.0607422517299217	0.141359916101583	0.146887828958936	0.376223707835971	0.436853702717652	0.713919371501004	0.640717368488834	1
Slc38a7	7.67129348843473	8.44547427750584	9.24028369396394	10.0096785802702	12.7527633195093	13.0564382062083	17.528512259892	16.7718284903945	1
Sec16b	0.0971683106430887	0.0324538777496005	0.248160001645296	0.290139869444396	0.71235812418515	0.664853016323896	1.20365134504809	1.06873078248489	1
Angptl6	0.647088320627688	0.75838544286124	1.14381668432729	1.04099426329431	2.87021715067503	2.67673516708286	4.69589	4.11160728501811	1
Zfand2a	5.35969551823973	5.52269996850078	8.18949223535565	7.54515552358687	19.6328819613621	18.8682752492198	31.8368319295234	28.9293200798373	1
Rab30	0.410333738156599	0.376328551295409	0.526687896135529	0.528412283267957	0.759815894933264	0.687875777487376	1.01461485916333	1.0556353573754	1
Eaf1	11.0316819778321	11.1720158833852	13.2549842329662	12.0411121445858	17.4660386598101	17.5639928344513	23.310159581064	24.7053148088642	1
Serpinb9c	0.0553071422792929	0	0.233369508098308	0.21861334736567	0.533931097082976	0.624673075154981	1.13058442486868	1.23404534640478	1
Gm19439	0.158238527508936	0.141613892424016	0.162642530583472	0.135849064386131	0.3021672153657	0.224457621121976	0.470746365653666	0.476944033208582	1
Cyb5r1	9.88967615717671	11.7195411883866	12.4540002197561	13.2806978151671	17.5348506021711	17.7135686773539	30.323568425671	27.6839866723236	1
Pvr	7.08180538203429	7.66218807133884	8.45411729537284	9.05792646491547	11.1878182016098	11.2047268269092	17.2783051868787	16.6456739665815	1
Ereg	5.40211306388671	5.21027038071802	5.23194593964221	4.78736315270814	8.43003587209206	7.8110817155058	13.1899332581805	12.343122095859	1
Ppp1r15a	6.44347980280829	7.06406845677932	6.44597848273021	6.77252144334635	17.1622073237082	17.0064057603417	33.2779877012609	31.5389143333904	1
Creb3l3	0.0275206212783982	0.0194048937472744	0.17418565448203	0.0938504132638823	0.733788547570766	0.913474049461327	2.16920603139435	1.89708425086382	1
Cln8	3.53208564099198	3.95887386066863	4.09813393975673	3.94472807241784	5.5534846111443	5.38633072267463	7.67706845813378	7.46310219054276	1
Ptgs2	1.84852047273279	2.07010389645596	2.65518323385595	1.95518837928834	5.69022577631514	5.72573748525043	11.4810428029005	11.8285099689599	1
Gm18095	0.593402636465765	0.431485760696767	0.991116546960408	0.517401010974657	1.38101758818948	1.09424594704612	1.84413221029817	2.2201801575652	1
Zmym6	2.52502773576467	2.53745979032547	3.10879843793928	2.59261045670825	4.26116313610127	3.97965813424534	5.60002653289233	5.58661897909225	1
Bdkrb2	0.014592509454228	0.0308677001802635	0.0718355902763054	0.0271435410820741	0.120750014157215	0.0941810445588545	0.193491227690919	0.174710379487725	1
Paqr3	0.537550554455035	0.62655801254086	0.779213107259056	0.601979595480797	0.99351439086901	0.927193018258124	1.39806746436785	1.37314725483035	1
Gm5526	1.83141168299304	1.59110953836989	2.62188987245555	1.33831133051475	4.69069558541691	2.47256253962415	6.21550544175936	5.62407467895754	1
A230006K03Rik	0	0	0.0134280074104185	0	0.237000027786831	0.0880248745359303	0.25318106811731	0.290953780859664	1
Myo7b	0.0371707092591352	0.0262092071391758	0.0522808313596859	0.0460941817211039	0.108222583221364	0.0647355346900604	0.127781040648548	0.143848174683864	1
Gm13552	6.43582157972657	7.78931979512894	7.74554516656501	10.1817570648874	10.8889293342156	12.1124760451355	15.1025239301775	14.009738527293	1
Hebp1	2.48268485828538	3.06740596358829	3.42375109881859	3.9177104484992	5.51122457501816	5.55423437928703	6.43396133511292	6.34570901682528	1
Tnfrsf12a	82.4723316000624	96.3605240695657	110.368149908082	121.761204678344	150.258017616851	151.116703359558	184.822179725636	175.289261761488	1
Igsf23	22.4346775045391	22.8230018981973	30.0670649729229	31.4743212487811	36.9261333616256	37.3569788045333	45.3778397448431	45.4167537766957	1
Mcoln1	6.16702820728845	5.87962886726813	8.28765242222464	9.11436636756817	11.373868176668	12.2128728593956	15.5791811786083	14.9711606213198	1
Ctsl	54.2176964119356	51.0347688807459	72.4494451083713	76.9662323071589	104.815627175735	102.435486568938	132.580642452631	130.812981291304	1
Rbp4	24.7008265914627	22.5951565319529	36.9005543059664	43.4743727401597	62.6763602896037	61.1432838524275	85.7052320301541	79.7352012139061	1
Trdc	0.379397694705424	0.204421643936358	0.508454193145495	0.685744870742056	0.84903037121254	1.02302440861047	1.31303697797605	1.09079438154115	1
Pelo	2.59381855548903	2.12153703338951	3.27123884777521	3.40950019531933	4.07802985312453	4.49606852289035	5.13985259957465	4.83701568373539	1
Sec11c	2.70252932142609	2.40272944946055	3.58677501994845	3.8930727459137	4.82006813269164	4.98351637659838	6.00834598983124	5.51583493680407	1
Atp6v0c	7.93066666296094	7.54912297280934	9.31460875740787	10.6456583109128	14.7035265465953	16.1545778122395	18.4658330275525	16.6853481377301	1
Atp6v0c-ps2	79.6107062880417	82.7533169864948	103.436894037818	108.904790170638	171.337258797943	173.575057502327	200.32625329533	183.013682403062	1
2410006H16Rik	86.1162731958031	103.17909620515	132.746839803505	144.868251376714	219.113707507949	239.635717532088	275.078353451865	227.808308516923	1
Slc26a11	0.743417617381158	0.786279844259366	0.970164236228631	1.03355987732463	1.31065610934524	1.51220394711072	1.78687272818833	1.50985669078518	1
Dennd2d	0.193365623239718	0.123560689189838	0.212476515044734	0.187333116961315	0.30001139219259	0.293427356231872	0.485193058138178	0.385848432741674	1
Fhdc1	0.194157178422571	0.121344030947868	0.223431763495079	0.225719973208827	0.340796212205115	0.28886478683834	0.472957983347851	0.446662777936953	1
Adm	0.273427033232527	0.108446867588227	0.973460038142935	0.540389509671039	1.24911750284437	1.5441270208587	1.9449513523422	1.63681719337234	1
Coprs	2.73433288426369	1.96012155859181	3.33307522739456	3.07993746752513	3.85480718694569	4.62198253186447	5.43843498972558	5.2136851460012	1
Gm37352	0.266398604506897	0.295175036661887	0.508509590118614	0.342150495840615	0.734797885325334	0.561421923312519	0.883086510974511	0.579906504079302	1
H2-DMa	0.409233553998269	0.509209624783465	0.524802202611882	0.582106149006058	0.907446162077073	0.717642702473817	1.09057671663147	0.829699260528609	1
Rasl10b	0	0	0.02426082635623	0.0385018607667924	0.095154624622643	0.0636149841409292	0.106733814377135	0.0600772395391026	1
C730002L08Rik	0.186658107102151	0.162871501507735	0.219873712839545	0.221341866121794	0.540595104703846	0.511999228912295	0.732192475033473	0.568854145340736	1
Clca4b	0	0	0	0.00858594492686228	0.127317332244511	0.110652289731953	0.224416252069948	0.14067134750272	1
Olfr1420	0	0	0.0253844523649008	0.016785438320813	0.0746712416314674	0.0748814343654969	0.129625238642253	0.0687527769839617	1
Pgf	0.13342871889529	0.100801170412986	0.268097591976527	0.195007128077071	0.47318365864708	0.404217016005367	0.737172917072534	0.487545527727122	1
1700086P04Rik	0.438729798615918	0.435023485196578	0.713494312482426	0.663066402964284	1.21013294663801	1.3399497105522	1.57554403043468	1.04457886141143	1
Gm33508	0.0404100261809391	0	0.0757826007310475	0.125277881917265	0.185769252549561	0.223550611260578	0.327446693015402	0.175932130393234	1
Gm2004	5.96593064217442	8.17950033527439	9.44555762109508	2.52476739000495	0.544167205842553	1.74623675804992	11.4578153917191	1.37427113834456	3
Gm10123	62.2234132930375	66.5872988664125	309.091245775978	191.047542711925	178.325592336177	38.2644129607689	283.56731738189	87.9443429641908	3
Gm4798	0.0325690381697661	0.06889365455183	0.400824835679444	0.0605816996958358	0.291960599268886	0.0300289683820042	0.359877739554623	0.283590030078636	3
Fam71f2	0.563755757096884	0.321062787454904	1.12839461017989	1.23013847468196	0.657879387477238	0.619747545341607	1.22190620120174	1.86440720156665	3
Fbp2	0.037668342988722	0	0.132451890658247	0.33281787744746	0.0519496316864259	0.121557018709046	0.187300562135117	0.409989330414911	3
Acot1	14.9385593288486	14.1347444517209	33.5622748932962	35.4759917678467	11.2552939963189	11.3911240420763	26.4527540162759	27.1553644989177	3
Dhrs3	0.803460479550183	0.549860569661407	2.81853279152145	2.39122819585217	0.977716206192684	1.15913151663416	2.03671497272197	1.89303853867149	3
Dnah6	0	0	0.0264383852403213	0.019424833506308	0	0	0.0230781414472448	0.0272789760570471	3
Hilpda	21.7977958268477	25.3361411434268	56.1665184377384	58.9994765149085	29.6123262279872	29.8344470954318	81.6259	77.8096931179323	3
Plin2	65.8755072467707	65.9241261808884	273.419955145443	293.838044941519	81.094499257274	81.6786871191811	351.782478349766	336.215526931474	3
Tigit	16.2873365370425	18.3090134583913	37.4323167358512	35.3921058318815	28.6073733213987	28.6740214642541	28.6422	32.8006855661525	3
Atp2c2	0.0171740520951063	0.00908211662659522	0.120777049892591	0.111809148740313	0.0710558742526626	0.174181064584506	0.180279536166399	0.112155368040876	3
Csn3	0.0266545259395147	0.0140956549956117	0.140586580474685	0.14874032916651	0.0827102698128898	0.153598317922162	0.125172793250917	0.210331833634461	3
Gm9824	36.0021399026879	47.9885443658086	87.8521	93.8463982729405	51.0800541171721	110.905410827469	81.4153142226325	102.579878583889	3
9330102E08Rik	0.112841796279241	0.089510822648656	0.173591994855818	0.288608561207106	0.272341607255426	0.396657182531549	0.264959183062864	0.414514575892088	3
Gm2274	0.318016068105934	0	0.798734923550757	0.591541998754167	0.877172516636318	1.42418176318133	1.15459297443153	1.58232992152251	3
Fam189b	0.303287453277241	0.352851057801905	0.367921515182531	0.782751587005891	0.56466929064914	0.741030012577236	0.904832641632733	0.841764610724985	3
Celsr3	0.0091743008953714	0.00970325118822509	0.0451629873709276	0.063994222695365	0.047447158012534	0.0782438464477299	0.111510487847738	0.114833039100792	3
Pdxk-ps	0.0266117966577906	0.0187640780832894	0.0249531038636697	0.115501467534879	0.0856361113548441	0.163575560375201	0.215638187705558	0.241373167032504	3
4933431E20Rik	0.0851803777202085	0.0429007180338511	0.119806725550982	0.124491795808768	0.0950988236406036	0.157074265195943	0.197207303167757	0.194253557841212	3
Gm43860	0.736433512242356	0.475990206994141	0.798427831380519	1.0273805213113	0.775835580795708	0.971345541579593	1.20930229033001	1.25798519188325	3
Lgr6	0.0646151462273333	0.111053433665616	0.230044052219152	0.229113515354573	0.122530155951096	0.242026647443194	0.290053263521492	0.351641702746755	3
Olfr1318	0.0244844229426693	0.0388441324392342	0.133445279838184	0.170788121321723	0.101301781788531	0.141092968144428	0.189381679492174	0.193207471958027	3
Gm9710	0.110891374449765	0.117284888861282	0.701862303163398	0.515672884685496	1.14700414249539	0.511214602014281	0.918986392039034	1.62939948018503	3
Tcn2	0.635156058889263	0.631469811401203	1.14348915997481	1.24052712548653	1.61177429365406	1.18295246680063	1.50191124671381	1.54854739564978	3
Tagap1	1.80699700982165	2.16431710243173	2.54996815290745	2.88261588623003	4.20849314047939	3.26593605432168	4.23136525607823	4.19403834546281	3
Vmn1r44	0	0.027069916531813	0.0899962198783369	0.0595098911790154	0.176489382394449	0.0943926314172529	0.169685183950963	0.195000938235732	3
Gdnf	0.0301223711760656	0.0955772883099286	0.275387453010401	0.378206901217621	0.685455170185865	0.895683046985881	0.898675642165989	1.16389431608451	3
Pqlc2	1.52658566481569	1.8226692178114	2.03647418870088	2.49563089832763	2.87588344298213	3.09075463050579	3.34757434028402	3.8969684087411	3
Cbarp	0.758693658077388	0.7321502144438	1.12942013489431	1.1279673441016	1.22963925545686	1.31734968559893	1.41965861533994	1.7118285497576	3
Slc5a6	2.73138431033205	3.26280330695213	4.39748905773044	4.68735152583341	4.74213836605993	5.14538585708159	5.95958799114972	6.83613805687585	3
Gsto2	0.54180515306937	0.323894028966852	0.571539211962986	0.755859220630325	0.942148258609379	0.71674507035923	1.10625252783697	1.2948000630977	3
Gm9732	0.613444749187434	0.23093354948842	0.52646266708536	0.686575521665631	0.7886641285428	0.881955653862142	1.07994427420726	1.16561923369201	3
Tnip3	0.0456223124453915	0.00536141073120004	0.0392138164372775	0.0565747386129856	0.069910231721656	0.0771177249117732	0.0896199750096452	0.126899134359917	3
Acsbg1	20.5279195482876	23.6845019954732	31.7663882432314	33.1860970155681	34.1337909054228	35.489782942156	50.9470348320872	52.2143766030178	3
Trdv4	11.7150243467132	12.5222751271826	19.1504253521922	18.6035961702789	21.226982218466	20.3387420241925	27.060009667207	28.3503004984947	3
Abtb2	0.903593731974073	1.16429362483646	1.74830786535668	1.68504151087425	2.09382766591313	2.08069089043969	2.91930531327838	2.62097166237765	3
Ier3	30.2849147934728	33.9456274618987	49.0816466407143	50.0080505100638	56.7125769409866	60.6050560716687	80.4160491389182	72.0226371731458	3
Depp1	0.570461812891058	0.711093617407484	1.20353707655854	1.13691061616228	1.54538677912547	1.44642110848267	2.72398033210235	2.17315478590543	3
Gm49767	0.0393114491691053	0.0665247621958279	0.121641949482615	0.109684897467205	0.140960800840534	0.152231253609197	0.260627570120761	0.205379139430351	3
Fkbp11	0.500998705962897	0.605581843004371	1.16484242553837	0.903380380580782	0.902456868557099	1.01812185261469	1.44610738685187	1.36880528722615	3
Serpinb9f	0.0144703964044018	0	0.142468911259284	0.0403745977183153	0.0798263691917988	0.160102146279368	0.271818743503038	0.267747477731474	3
Map2k3os	1.2215659812063	1.42799575953994	2.59228151114159	2.53135071426599	2.2462682726566	2.33162960463245	3.7652103966315	2.79910608696904	3
Cpt1a	22.7073959417635	21.4855188555957	47.5939697612876	46.2046008702373	35.8302360773523	34.6893291013095	60.0110941169135	62.5405380395781	3
Osgin1	11.0504042573414	10.2429972571252	15.5133558701454	18.2068397836445	13.9128943013604	14.9203544928054	23.4603410160954	23.0413850368823	3
Tpd52l1	2.25856309593602	1.88005992481151	3.32375154854074	3.67601099225804	4.47039734952409	4.12627078538904	5.4534398323046	5.16690370703505	3
Xlr3a	0.198357117387212	0.0795768547539649	0.283800687645016	0.305349738788307	0.471656421182693	0.346855000056414	0.551725048253909	0.521127352862365	3
Dpp7	7.9511641025719	6.9714566730169	12.8684454006881	13.2246065214437	13.5499101891851	13.5995186609146	16.9302794804032	15.5847731743692	3
Eno2	0.946748366835244	0.764994115158224	1.56732672849882	1.65166572532061	1.73551518753825	1.49099731692688	2.17022721949101	2.38733606524501	3
Gm15911	0.136798011991181	0.0723425952308771	0.505069020385198	0.508916231313844	0.66031898965577	0.283790454591611	0.86915589793424	0.670020882251611	3
Il1rl1	0.0240795456268201	0.0169785783411023	0.0620913867463478	0.111975965821611	0.110696270593791	0.0814057716987637	0.159642892820706	0.109202626628138	3
Siglecg	0.310869639609172	0.328793031133593	1.14573090194925	0.995873140224712	1.10358377483177	1.11995992991015	1.17680994286425	1.56019878556488	3
Cd93	0.0165747478958911	0.0701215031202991	0.212726425018997	0.192691904641353	0.205728944294215	0.18338493556157	0.279297356969459	0.306684545408164	3
Marchf3	0.474482515201012	0.589539152893384	0.890896645498921	0.904007365228958	0.832262335340003	0.955654669349873	1.02821612104285	1.17827561354632	3
Neurl3	0.146206330347739	0.254694508419308	0.453617875451425	0.479926831441833	0.533747342653277	0.602651618488952	0.627207498402519	0.571009230791883	3
Ptrh1	12.7733185134919	16.732523587055	27.7029139243325	29.3368348615624	31.6350142817028	32.2971873272393	38.8946348723688	33.8281835301263	3
Abcc4	11.8698290363152	13.6396873622961	19.301866362736	18.716068487582	26.1885216179506	26.3840184530454	28.5044771404068	30.4766457534033	3
Bst2	47.7974980767856	52.1087799242423	70.5457544664653	79.5329199952882	99.850500078965	96.8404633661984	110.572415551373	101.97978350324	3
Mfsd11	3.04591619329331	3.19258219094502	4.40508857345812	4.78930827270023	6.32534853697378	6.64057364553762	7.50464859735189	7.00922707424423	3
Gm49502	1.06211338006755	1.87225036448821	0.710048848721624	0.768303719234974	1.32012385145907	0.906739643620116	0.637512329339938	0.813498497716392	2
Gm7327	7.08658811888209	5.20622584880862	3.40202274861563	1.49972227598257	5.5011632216655	2.07363383120731	2.34444892447586	2.54026748089515	2
Kif17	0.422679584191432	0.459822292340477	0.356700862061654	0.325722492984889	0.391396597613041	0.222694095508622	0.206835450290293	0.197165318544141	2
Gm50069	1.05288195064248	1.22494519971167	0.699306779156109	0.533138169278861	0.677629677756682	0.485383673920958	0.594627586831966	0.381992173179389	2
Mbnl3	0.943026945180654	1.12458272938568	0.8634778568256	0.526826235079415	0.645915207835367	0.531024679466235	0.548981287212735	0.420207410604481	2
Gm19569	1.41178902600507	1.35744240156546	1.1088917928707	0.784410562960297	0.960878840291474	1.04810850610456	0.709083160457775	0.558770084116173	2
Vegfd	0.827264389790521	0.838504154564533	0.61409712959507	0.480873530963987	0.649683215706343	0.741558390712576	0.368179736411873	0.375170884372615	2
Gm12349	2.73726159077482	2.80600079994834	1.92498763767164	1.25331272795403	2.38118292758124	1.82488828935174	0.744514191176017	1.42089072433521	2
Ikzf2	0.669468597002134	0.675309685576377	0.465779454153071	0.374470076969023	0.561857208731529	0.428345275544645	0.281681106978617	0.324137995339008	2
Slc25a29	3.51416297515219	3.66062970272835	2.01590151158021	2.0637007220543	3.04553220664828	2.2612124312964	1.27870526603722	1.57155234818904	2
Bnc1	0.431564112936066	0.431435470981068	0.212033401628743	0.131959368952853	0.285362212944187	0.234383156312402	0.15024511141641	0.128691095380236	2
Adgrl3	0.17613611073518	0.178048372690484	0.133733875718252	0.0956798354041247	0.126831733180119	0.109224239812899	0.0723384668708135	0.0780411803195977	2
Apob	7.70612683707223	7.71151090273485	5.69444461061619	4.48196861974105	5.84650527854934	4.92104406672154	3.37222410505447	4.27911283992902	2
Izumo4	0.4448134714665	0.439095516390629	0.264156107192735	0.266606013372055	0.313544516932703	0.28252871306034	0.0983010095664476	0.0860699287430517	2
Kcnh6	0.880928702606211	0.964700432007356	0.520831885060908	0.630794785653746	0.66659179413022	0.517523759401777	0.189511272880709	0.212128179198191	2
Fgf1	2.98299421159663	2.34079212152276	1.75232178417475	2.03482651301269	1.96267952720191	1.95653048148907	1.10803213748539	1.37256367626301	2
Vsig1	69.4983445715422	53.4824389670995	40.5732871249942	44.3246	44.6084055190852	44.9551556894583	28.6940220764015	29.6132716113622	2
Gm807	5.11647230471664	4.41050106648366	3.66057099073712	3.90588447493799	3.77287323764338	3.49035799677778	2.04246485670532	2.12453797653914	2
Smpd3	38.4445686002145	34.7660924800938	25.9875368828407	25.6632219998504	24.3148801443518	25.9581720952005	14.672271156659	14.0208358090641	2
Arhgef26	14.465487112146	12.5398658863985	8.98423295450574	9.46002314763281	9.95793711056888	9.26728071904743	6.2436688881664	6.33769296590532	2
Proc	3.43888561782349	2.99947347126958	1.99440049046606	2.35721608825586	2.03257650949384	2.00741472352702	1.17203524117865	1.23954764509099	2
Gm30794	2.35102818610448	2.50304565288422	1.4453281493393	1.85352045529724	2.34052531661852	2.26815878739504	1.01503951859018	1.10151466557872	2
C1qtnf1	1.70546400497181	1.46733472501747	0.969441235094425	1.07662	1.30399216821582	1.57245431734875	0.517500971154186	0.634782905478238	2
Slc2a2	1.24996063606538	1.16440152346373	0.689707259511741	0.961319990156098	0.948123655905511	1.1569084022891	0.584340145485347	0.60698368253712	2
Fam107a	4.32526505032451	4.02265954473214	1.54853030573915	1.78196295128581	3.08608330756119	3.06510801494531	1.06645165029646	1.50179515492564	2
Kcne3	1.3063864113087	1.18432026054191	0.470297278089346	0.621967008808133	0.900839903257197	0.889036388820563	0.378063804077366	0.27083724626397	2
Atp2b4	0.467598903536886	0.36554332992702	0.250998928196933	0.220596675319208	0.320882712343976	0.320744589372872	0.147266919050845	0.174565141953563	2
Kif12	2.09823299961958	1.50527673718569	0.949409857277369	1.03624178176821	1.62632735117095	1.45469255621971	0.745868300981397	0.699289708759271	2
Egfros	0.381337505245413	0.568974600516932	0.186765967701246	0.278663890134254	0.272348789007314	0.288811714856899	0.165536674244065	0.155645592591307	2
Lrrc26	1.25549536803503	1.72132822181705	0.425114916958073	0.77844938659582	0.994005998894181	0.964649066237871	0.256904319119035	0.101222575862102	2
Prr16	0.489454326193164	0.46170936286845	0.186059600647348	0.270669707295117	0.255413847779832	0.311018417563027	0.131553681939511	0.165578645789249	2
Acss2	3.47373804512211	3.91588197268623	1.4646	1.65841881329362	2.04244912266868	2.21386153900739	1.40178806577064	1.25338010458787	2
5430403N17Rik	1.06204661052534	1.08889348932022	0.464899391695841	0.685382386335615	0.642675751025551	0.689448882176016	0.49096599020046	0.377453553547672	2
Sort1	0.222976783384621	0.247430982340725	0.105396286463939	0.135986666380268	0.126030533999471	0.114589337267463	0.0727030058862431	0.055699832007617	2
Gm26717	0.409742846565263	0.577822449636752	0.192101945224083	0.181467397361116	0.0807270898596894	0.32381731701638	0.0431193427012203	0.0849470135937241	2
Scd3	2.58602931057765	3.90497263834509	2.01583424759918	1.47785577053617	1.55764798667893	1.69489516868271	1.05864541636974	1.03431120239723	2
G0s2	52.1900514249488	65.1436764359992	24.5281132560169	27.5046654839789	15.0700453948862	18.070526442246	15.6543511285002	15.9384882009731	2
Gm5182	7.23476114492278	8.10821317354924	4.67266223658074	4.00426936057524	3.61401700284197	3.01911159386237	2.47905077211615	2.70390722693359	2
Scd1	195.679538187767	195.339085240838	114.476008494763	110.113511607422	104.611967293744	106.340443378163	81.9596723802722	81.9755437898186	2
Six5	2.08862631493984	2.25770485761438	1.64353987874124	1.65157660476907	1.39583321985526	1.4845964456567	0.996347911395474	0.881279360182846	2
3110045C21Rik	0.999439043994597	1.10862637017468	0.668572798916441	0.589457269243139	0.470659086018958	0.471983948414771	0.16161205625638	0.212255269208636	2
Fhl1	0.23093412376998	0.260006766946517	0.120494131116591	0.124711196829433	0.102738299606031	0.0961589986449048	0	0.032432650855116	2
Gm46620	8.13052600362356	8.22473575427143	5.05367892973769	6.1894222413646	5.14865180364853	4.66655774063777	3.01639924554963	3.2763723355045	2
Crb2	1.40443644290438	1.41550848697646	0.793044324782193	0.914337759495654	0.620948564889684	0.594132419814865	0.392528934288475	0.373161907207367	2
Tshz2	1.51831113148276	1.40652934511153	0.902717255919344	0.9524274720977	0.662022311264205	0.672081965210781	0.47933901875982	0.46054906078371	2
Cdc42ep1	99.9592825821584	97.3666619095466	72.0219779775045	76.472516173318	54.1352500970333	61.3426370277326	43.1107525196666	43.7942835373221	2
Ift140	3.8182536438256	3.90846649285976	2.97940299691596	3.10341261616888	2.35819720436159	2.51330717555032	1.94443242611755	1.79244009290912	2
Gm43143	0.28720482275311	0.332693689931026	0.288539536396882	0.0890383285322016	0.113169563441463	0.176537084017388	0.0755600938585398	0.0297713458417946	2
Gm10524	1.59310426510754	1.8859137517425	1.52121661129375	1.22339510043453	0.886903432034819	1.25324543241821	0.759041657069606	0.954475953057851	2
Gm38394	11.7523783624836	14.7263731005335	12.0869797058022	6.46342342346906	5.92117359693968	6.11115378321851	5.06918057642558	5.88278979685376	2
Gm45187	0.150174254383358	0.130803357851998	0.0993981238196497	0.0328634443752315	0	0.0162896606899825	0.0195221034324171	0.0288445558610874	2
Pmp22	0.552407690095652	0.584257115221674	0.603387570030518	0.327936409674676	0.0648377306264738	0.162550607309978	0	0.0511702911112578	2
Agap2	0.256136489797491	0.197021240672545	0.193229049238191	0.0952879469462612	0.0385359412290993	0.0601135366044734	0.0205834802054639	0.0304127752758544	2
Hp	1.96393733715732	1.45766275321992	1.79306540795708	0.91328043954605	0.522698691420272	0.476518218689526	0.34264573571169	0.300012117748196	2
Cldn34c1	0.83610268455324	0.648158102754942	0.688217658647917	0.587631564868172	0.353790906864476	0.385447383304449	0.419939752406116	0.367114330124869	2
Tgm4	0.21866659172509	0.115636978238423	0.175136002688376	0.135580646915335	0.0335077975619581	0.0336021189556697	0.0335583029365151	0.0330556710416852	2
Ccsap	5.30950064990598	4.49461380651542	4.36679092161528	4.09183731700569	2.39946468320213	2.4984112546364	2.4196543045035	2.5684268345783	2
Iqgap2	2.40638294544935	2.14705180084532	1.90629706417084	1.81725811136808	1.08231155960076	0.937690389969638	0.964487966220842	0.993621898802655	2
Abca6	1.43513735069666	1.27935695182104	1.02007830951613	0.991528715214469	0.148443329741993	0.255190601442697	0.101943136634489	0.100416245598658	2
Fry	0.342480488293572	0.334665717720157	0.278156098877224	0.271784189208624	0.120648471880181	0.109833156378809	0.0874091690904182	0.089138788256242	2
Mcm6	68.8720160525905	64.9847517329533	58.4257581092723	57.2271244034787	30.7153255043166	30.5776341891099	26.2341925324821	26.4543770234632	2
Zfp618	1.45555600718631	1.33609084283254	1.23583902333102	1.16938972433358	0.620173725406259	0.67647379628391	0.395548042236419	0.557065111546483	2
Mycbp	4.67724245770528	4.24875902603921	4.05855345448883	4.1045030711102	2.10682846787189	2.31273207170291	1.6254845876366	1.81667613785229	2
Snn	14.1740629748327	13.1075053978809	12.0402384585139	12.6709013878743	6.04441931332306	6.35375826940978	4.55431526020324	5.03417704557186	2
Itga1	0.981799162892777	0.865337860852164	0.781467579174108	0.784455488374222	0.393899933273108	0.352490425324573	0.259708318085709	0.312487082615313	2
Tfdp2	4.99153069703631	4.68484953777308	4.12333054951682	4.11595841944467	2.29828703259387	2.20383816895725	1.66706712459914	1.86104441147277	2
Kifc3	2.69989519202281	2.55177649191225	2.52671606710743	2.33133199962005	1.33960038356067	1.09299380169807	0.986739522414732	0.937856397250077	2
Cyb5b	105.596602872328	101.408821254492	98.5981836719345	96.810027027935	50.8760059649065	50.4651677106437	47.129490862949	45.2394215665263	2
Hnrnpr	5.61224797771291	5.23191040635441	4.93200447159862	4.9797289318971	2.40984369890982	2.1845022760311	2.10017168846015	2.00631498877266	2
Slbp	17.5311853212776	16.1339108348389	15.8674029732202	15.6950423240879	9.38225225208652	8.85866922835444	8.58380076392888	8.28176760516912	2
Bmf	7.54230227087564	5.67091304145552	5.9412375997078	6.04480924255186	1.6561578183893	1.46171562931549	0.919534553222178	0.791108481252347	2
Per3	1.14320951044035	1.00810927395551	1.00040052793735	0.969505813320344	0.53613609533168	0.475251867886319	0.451828599549694	0.545356644411083	2
Tpst1	5.97195179310872	5.30902307783085	5.15556043139393	4.95450889921046	2.83201861816125	2.50614297866635	2.29095278623504	2.41859894422748	2
Gm17300	0.815345714888496	0.632393668919033	0.700815357284416	0.589798751213634	0.199905720883719	0.283996952775844	0.140144923265328	0.276091701680192	2
Gm43965	3.78717233957333	2.92996679581786	3.40315743701154	2.96783143481416	1.35411422720283	0.581968257958462	0.697451269395404	1.14500822505609	2
Slc2a5	0.992187697494529	0.705329671138437	0.949409857277369	0.801763714360807	0.269185216745537	0.217454041909132	0.197700031585431	0.230145980097988	2
Gm9800	124.667977555885	92.8390179635968	77.9445475147006	84.8545870712897	43.3808800861479	44.1862863951736	40.9441258595963	39.3450043572325	2
Pcdhb5	2.57498554947558	2.00326571557435	1.92645373640559	1.9071581781616	1.16575855251978	1.14017486992956	1.02049517654017	0.996691600939207	2
Cxxc4	0.67924587100934	0.534984855150213	0.457354866231951	0.491561204247922	0.276190540552716	0.234137889917398	0.136877609022454	0.166287217939271	2
Hmgb1-ps7	21.3909974699589	15.5344559277563	13.0014816750348	15.1295082042472	8.89152419062601	8.03080272016137	5.75576682865765	6.13427554645791	2
Rtn4rl1	3.28084321496182	2.90550437441459	2.04231421643906	2.12426507552613	1.37473462926449	1.38945953446196	0.676478266684507	0.879918519391332	2
Hmgcs1	93.5536263322399	89.5903753760481	65.0718666917649	63.1819390397681	43.5142678357877	39.3638693192411	34.2250349748095	34.2302626507811	2
Mylpf	3.49098994536627	3.05851822464102	2.18023045742549	1.98684586587205	1.18566963053807	1.22503770307546	0.892391745037779	0.935736947764766	2
Mme	0.906106083497813	0.707352257501148	0.63385034737254	0.479327373362359	0.373569702436824	0.366885724685938	0.217195663313425	0.166979539457149	2
Anxa13	51.2609621960304	38.3017099883388	29.4295984516286	31.7620248015278	22.2104368145668	20.3949001411617	14.0790327517208	13.6228716681078	2
Usp2	1.09107629842073	0.874597651931949	0.64614969656111	0.667602660486879	0.483100305706615	0.402393162448933	0.317264570103416	0.268760855482759	2
Gimd1	48.1256851234396	38.4422622854455	38.8271693939819	40.3278645091765	27.4818374090204	29.2984877727782	21.2357241760911	21.2068424781516	2
Ssbp2	5.10383	4.24738008196134	4.19115269991708	4.08297326115674	2.82414397544706	2.90397423346599	2.48860977881746	2.19111699202562	2
Gm49838	0.307775503851938	0.222724553291316	0.205052277095161	0.165721807028026	0.0893606662147069	0.11948294445205	0	0	2
Hey1	0.99992433542895	0.699075412597061	0.703199866170958	0.662019743781846	0.373973703876801	0.484409107415553	0.27153960345476	0.147571044748424	2
D430020J02Rik	6.03960199523593	5.43263126654398	4.50538641427109	4.33096840808368	2.67267695395377	2.98378285356557	1.85030509608276	2.18096619379181	2
Megf9	15.0478894137391	13.5961074500779	12.1246679690532	10.5293181375619	7.7371606445536	7.80235537801236	5.69361933016692	5.50218	2
Gm43305	2.59899170777361	2.38115926336718	2.23520886655627	2.0322900818786	1.19478454375104	1.31770814477319	0.847517818617464	0.774764540316674	2
Zcchc24	5.60997930280883	4.80967132947037	4.13310355279573	4.18986199117583	2.35288967678386	2.32312652749895	1.61680030020075	1.47363588745479	2
Matn2	14.4367006897025	12.8161035145379	11.3145552499905	11.2534182906855	6.55547450322202	6.91606506012939	4.69093422164039	4.68318053563498	2
Trp53inp2	27.030579369205	24.6814302271496	21.9295810768216	21.8309041617455	13.4206393897345	13.6937636643573	9.24068757971039	9.40588209925001	2
Ulbp1	16.7419431394039	15.5101244250999	15.6733595112755	12.5714547790543	9.11660811614682	8.94315450108961	6.96338278470906	7.44560068963065	2
Fancc	1.38022549764508	1.30927202228888	1.22203863348375	1.10821242977512	0.821660582038805	0.750731394373262	0.687577871435705	0.641253918504317	2
Tgfbr1	45.430595705486	41.1978070573026	39.2210826198653	34.4275813682642	19.796792954664	19.7080661795696	14.2096712033328	14.7158090306838	2
Arrb1	9.83894759327155	9.09954941421405	9.19145124584335	8.18590904182025	5.83537544926343	5.63836539973746	3.50171506829633	3.57861434197755	2
Cbln3	1.53518237562852	1.27490072162529	1.29154747724537	1.17925465657928	0.658690582776224	0.461332831969813	0.182198274821165	0.2722982979932	2
Slc16a12	56.7546575185372	48.139399814941	49.235537709394	46.2313478364462	35.3935955165932	33.3276613605546	25.5423268799702	26.7701550106573	2
B130024G19Rik	0.125284131295735	0.107854917015706	0.0963023998180005	0.0758738578856966	0.0281275306777337	0.048354355047307	0.041852462265917	0.0317120011783648	2
Lrrc75b	0.607083899727753	0.546726452378128	0.50724786628798	0.452812998611842	0.215529462593021	0.321433261166572	0.239100174474462	0.196265802643766	2
Jpx	0.315982159949935	0.347568329850678	0.282213591558639	0.261552632272357	0.135092181211064	0.224330729250739	0.167592219142066	0.161642835426203	2
Orm2	2.2133918340173	2.26549004677857	1.40593836556258	0.996080397902178	0.0492348444821675	0.691228105097761	0.355025194550306	0.466276897842197	2
Col12a1	0.47602168744462	0.461191170541998	0.24915620132984	0.245019119854341	0.130297099594914	0.115587273193812	0.100379609847535	0.144359160184213	2
Tsc22d3	66.0996507446253	62.2664015995644	35.1089869579305	35.7676462315123	22.5549121122927	24.2402984662784	19.444419761675	19.2364283235472	2
Pgm2l1	5.00628905377492	4.78192631965078	3.83336752674224	3.07184556255894	2.61202075912908	2.70189426798709	2.30012873589629	2.19025986375099	2
Acaca	18.7987280854184	19.6546365709596	13.1085845748929	11.0515005413844	8.34698440372462	8.7776122035265	5.80670868697791	6.39347672814133	2
Hmgcr	60.7960169391763	60.2065008949386	44.4078435981734	41.2668236050477	35.607959226366	33.9882661927819	28.6133497672715	29.8074049777238	2
Scd2	1067.41773148415	1085.98232078724	673.562513180457	650.582632092854	463.240280337034	466.941621118138	285.142965412947	292.17028609404	2
Colgalt2	0.293293970938689	0.282630334654059	0.192509228500177	0.181852133892624	0.0539321618002542	0.0480746452589166	0.0144035872674512	0.0851271132691879	2
Aacs	56.3254810901004	64.4323435225145	41.2064155436114	43.8994307002273	28.6227036672051	28.6072985325105	23.1865146988604	23.4174384556224	2
Fasn	94.206137778799	109.20740238969	69.4838444107762	63.2759458576924	35.4556544721176	35.7628540975561	25.796108366548	27.5884224868003	2
Dhcr7	17.3747644182251	17.9891671412587	10.9544908829217	11.7844684517153	6.92690333921367	7.87609714945172	6.35923206291042	5.99996513902222	2
Per2	3.49149710839051	3.76276000127733	2.1364358777901	2.26737563251981	1.00344581436931	1.23279017166412	0.730878749406272	0.601657242028705	2
Acat2	106.44987849529	112.414776769224	65.7827156945468	80.0081480508363	44.1865311240019	43.1978750091699	35.6188143955934	33.6530249586661	2
Mvd	70.0540301420081	75.4782517490138	45.1209869726785	51.5056795671571	22.7423135862492	23.3689421811689	20.0302451972841	19.4224560873864	2
Gm4117	0.109109688593132	0.10877461393787	0.0928857715085231	0.096622135445694	0.0705584549770859	0.0664250050453939	0.0346113334435895	0.0659129968300304	2
4930516B21Rik	1.06502117536397	1.07745063591561	0.96064751591974	0.947457226456465	0.287374929090476	0.683102490791969	0.255829405649918	0.403196201760337	2
Col16a1	0.524655842137435	0.663285141473502	0.54768366224627	0.568011772581501	0.24307425072122	0.396816134407974	0.172106863860189	0.218603274019227	2
Gm11266	0.391827822701726	0.414418910996079	0.214319872799174	0.344174121226362	0.060042493270936	0.20070502470899	0.0481063949255157	0.0473858636018493	2
Pde4c	1.34974975582274	1.3805076946953	1.06395602532793	1.32430989285064	0.66822488177638	0.806862174655241	0.644648043078895	0.47893508798942	2
Lect2	4.84706318385182	4.77626438044991	3.66277759915287	4.39601314525744	1.57776514689862	2.22064057806421	1.82963957413938	1.31071670594016	2
Padi3	0.168556819387741	0.169785783411023	0.112893430447905	0.164231416538363	0	0.0444031481993257	0.0177380992023007	0	2
Slc10a2	0.819626672640078	0.42286964986835	0.590463637993678	0.452418501214802	0.340031109230769	0.368635963013188	0.220893164560442	0.217584655483925	2
Gas7	0.409519151357154	0.280408019707363	0.336272323153207	0.297213414415113	0.241582677194756	0.277183461442941	0.136013340751933	0.133976150631991	2
Kcnj16	5.46178053554194	3.30096174244794	4.02391939748092	3.73951931224624	3.25730525994828	3.6618213622687	2.22918018568913	1.75204294640379	2
Lgals4	1.36245501661972	0.846908356220137	0.92453136118644	0.978152384980973	0.576887756621509	0.870522281900862	0.2641176153362	0.637396155347639	2
Tmem140	1.09667458032636	0.849929704604693	0.98731988264067	0.989187991253444	0.717114384436149	0.845526068043643	0.454421735151097	0.504210524390837	2
Scara3	0.692261832991233	0.61014553317118	0.838438511076716	0.865605034874217	0.307632229562612	0.468066213587387	0.152985557840693	0.234413137873591	2
Gm44509	1.17022226874027	1.23769219574761	1.57244603695885	1.28271682660364	0.403472856972445	0.905552572586172	0.253993771696992	0.363911979685501	2
Stra6	0.251564949397232	0.266069090385514	0.297081705893804	0.3001854919051	0.117829144025774	0.227568991131696	0.0996501399087561	0.0929914039700727	2
Sertad4	1.04201888289776	0.646056955980684	0.990547484828182	0.882242638141929	0.545100063909712	0.496940428061934	0.277923763410593	0.359800246928015	2
Bicc1	0.223094191037895	0.125843643686127	0.183040289159891	0.148700350580523	0.0717911655196234	0.0891345013645112	0.0493024281282062	0.0404699856457132	2
Gm4739	20.3681002103488	15.0242313199671	18.3506131033251	16.7482080595137	9.1625034439168	8.82559919790246	7.87231133957651	5.99419945685762	2
Clvs2	0.0800406883082439	0.0604682045134794	0.0884539234528148	0.0567176237956881	0.0105130195546714	0.0386562467344867	0	0.00829693244771324	2
Gdf11	5.54437762460021	5.24449977183845	6.4521972298565	5.5999891728441	3.04354245432601	2.97046895296959	2.38582019451683	2.62438591258425	2
Steap4	0.684011739514064	0.537949168529828	0.900395778036032	0.668789321570876	0.157223790224354	0.12936727044317	0.0581393609670337	0.133626633428099	2
Hnrnpa3	20.1352616108829	19.0239306590588	20.737260549387	19.1655332181607	10.2322434161258	10.8496204280905	6.65142231409265	10.9773313564537	2
Nox4	1.12681528558607	0.994879350019627	1.15305226470589	1.05407044034881	0.71169952860836	0.611315140364073	0.465557573225866	0.597226341823614	2
Dlg3	0.402417663183331	0.380553741031421	0.499414341316644	0.2729960250924	0.287287508015385	0.301191477788393	0.183094881781448	0.185505439336603	2
Gm13420	14.733967181073	15.8785034137184	14.9986165741546	12.3825301526565	11.2967116819419	11.831220872685	7.31364917279388	7.81134896266726	2
Spn	0.336902730557003	0.287562202405668	0.40319306249873	0.368307873396501	0.277149786820148	0.212534658615679	0.0849030082625823	0.122230422999472	2
Evc	0.352084793750318	0.26598890844855	0.303189446633369	0.273994326653177	0.218011712354488	0.139125251642842	0.0873361261464271	0.070386559374309	2
Nedd9	1.85288251475335	1.28505682808174	1.46478163646397	1.34391179782834	1.25673948235144	1.03622782902961	0.575375419858818	0.684832005371927	2
9430037O13Rik	0.713643200452008	0.435455056114432	0.347449691744579	0.536084936370964	0.227125026629047	0.0506143028581599	0.0909869463546584	0.0597494371408238	2
Gm33103	1.57499418929125	0.999480902990543	0.959936909260166	1.51365158504743	0.724041830620111	0.242026647443194	0.34806391622579	0.114283553392695	2
Gli3	0.10964241538828	0.0976538275804019	0.0629025617758462	0.134174976253031	0.0397924752045884	0.005320598319014	0.012752785055862	0.0188426632510013	2
Naaladl1	0.710844426822097	0.622608080231698	0.492092538127208	0.743761356924147	0.382948659912483	0.296980590355225	0.294547866480917	0.205513118194532	2
Gm13577	12.2816254204619	12.4187533661825	7.97269926812927	10.9204424111471	5.21168841591725	4.47973615150465	3.28085613392017	2.49723501181746	2
Id1	126.411387072109	127.266995641499	101.294764269783	111.734889289678	74.8666742949098	76.6387811311952	61.3804215070343	59.6043902313509	2
Mvk	30.2945078590499	30.2908722936799	22.2502885961172	25.4627318413268	15.2200088872585	15.8684070197432	11.8629290864379	11.122374475943	2
Gm4737	18.4669636414368	17.029059799782	14.6974705725265	16.5481966407335	10.6650012504074	9.06791630603984	8.7347468500472	8.33055028604235	2
Orm1	97.2821410918896	84.2384715727163	71.0500995453947	83.5711453839927	40.0771634084844	46.1477049212886	33.6090517507623	32.5228136244932	2
Ccne2	9.82410324039869	8.31408918812406	7.89978320594885	8.62153422132736	2.95866901641409	3.35748783251382	2.84285394618847	3.18800430272413	2
Atoh8	5.61735362741727	4.71562912941343	3.93489894216677	5.25521475718102	0.639247781369985	0.712274672850372	0.402418532580954	0.456450426853234	2
[truncated: 343 more rows]
